# Supplementary material for: Genome-wide identification, expression profiles and regulatory network of MAPK cascade gene family in barley
Source: BMC Genomics. 2019 Oct 17;20:750. doi: 10.1186/s12864-019-6144-9 (PMC6796406; doi:10.1186/s12864-019-6144-9)
Supplement: Supplementary file 7 — Additional file 7: Table S1. Motif identification based on PFAM database. Table S2. Characteristics of cis-acting regulatory elements in the promoter region of these identified barley MAPK cascade genes. Table S3. Duplicated MAPK cascade gene pairs identified in barley. Table S4. The Ka/Ks ratios for orthologous MAPK cascade proteins between barley and brachypodium. Table S5. The Ka/Ks ratios for orthologous HvMAPK cascade proteins between barley and rice sorghum. Table S6. The Ka/Ks ratios for orthologous MAPK cascade proteins between barley and maize. Table S7. The Ka/Ks ratios for orthologous MAPK cascade proteins between barley and sorghum. Table S8. The Ka/Ks ratios for orthologous MAPK cascade proteins between barley and soybean. Table S9. The Ka/Ks ratios for orthologous MAPK cascade proteins between barley and grape. Table S10. GO annotation of the identified barley MAPK cascade genes. Table S11. List of the putative miRNAs targeted on HvMAPK cascade genes identified by psRNATarget online tool. Table S12. Accession number and sample information of RNA-seq data using in this study. [file 12864_2019_6144_MOESM7_ESM.xlsx]

## Sheet: Table S1
Table S1. Motif identification based on PFAM database
	Family		clan	description	start	end	Alignment		Model			bit score	E-value
	id	accession					start	end	start	end	length		Ind.	Cond.
HvMAPK20	Pkinase	PF00069.24	CL0016	Protein kinase domain	4	283	5	283	2	264	264	251.06	1.1e-74	1.3e-78
	Pkinase_Tyr	PF07714.16	CL0016	Protein tyrosine kinase	4	281	5	224	2	207	260	131.47	3e-38	3.6e-42
HvMAPK1	Pkinase	PF00069.24	CL0016	Protein kinase domain	45	330	48	330	5	264	264	238.01	1e-70	1.9e-74
	Pkinase_Tyr	PF07714.16	CL0016	Protein tyrosine kinase	46	265	48	241	5	202	260	117.06	7.6e-34	1.4e-37
	Kdo	PF06293.13	CL0016	Lipopolysaccharide kinase (Kdo/WaaP) family	72	202	83	182	53	155	207	23.34	3.1e-05	5.5e-09
HvMAPK2	Pkinase	PF00069.24	CL0016	Protein kinase domain	34	325	34	325	1	264	264	227.83	1.3e-67	2.4e-71
	Pkinase_Tyr	PF07714.16	CL0016	Protein tyrosine kinase	34	322	35	317	2	254	260	114.21	5.6e-33	1e-36
	Kdo	PF06293.13	CL0016	Lipopolysaccharide kinase (Kdo/WaaP) family	46	188	69	179	49	166	207	23.65	2.5e-05	4.4e-09
HvMAPK3	Pkinase	PF00069.24	CL0016	Protein kinase domain	148	440	148	440	1	264	264	230.05	2.8e-68	5e-72
	Pkinase_Tyr	PF07714.16	CL0016	Protein tyrosine kinase	148	435	150	358	3	210	260	109.62	1.4e-31	2.5e-35
	Kdo	PF06293.13	CL0016	Lipopolysaccharide kinase (Kdo/WaaP) family	172	301	181	293	47	166	207	23.06	3.7e-05	6.7e-09
HvMAPK4	Pkinase	PF00069.24	CL0016	Protein kinase domain	115	406	115	406	1	264	264	226.18	4.2e-67	7.6e-71
	Pkinase_Tyr	PF07714.16	CL0016	Protein tyrosine kinase	115	401	116	324	2	210	260	112.37	2.1e-32	3.7e-36
	Kdo	PF06293.13	CL0016	Lipopolysaccharide kinase (Kdo/WaaP) family	122	269	138	260	36	166	207	25.72	5.8e-06	1e-09
HvMAPK5	Pkinase	PF00069.24	CL0016	Protein kinase domain	25	316	25	316	1	264	264	232.28	5.8e-69	1e-72
	Pkinase_Tyr	PF07714.16	CL0016	Protein tyrosine kinase	25	313	26	234	2	210	260	110.86	5.9e-32	1.1e-35
	Kdo	PF06293.13	CL0016	Lipopolysaccharide kinase (Kdo/WaaP) family	40	179	56	170	45	166	207	23.75	2.3e-05	4.1e-09
HvMAPK6	Pkinase	PF00069.24	CL0016	Protein kinase domain	90	381	90	381	1	264	264	229.06	5.6e-68	1e-71
	Pkinase_Tyr	PF07714.16	CL0016	Protein tyrosine kinase	90	374	92	298	3	209	260	111.12	4.9e-32	8.9e-36
	Kdo	PF06293.13	CL0016	Lipopolysaccharide kinase (Kdo/WaaP) family	102	244	123	235	47	166	207	27.65	1.5e-06	2.6e-10
HvMAPK7	Pkinase	PF00069.24	CL0016	Protein kinase domain	30	321	30	321	1	264	264	230.15	2.6e-68	4.7e-72
	Pkinase_Tyr	PF07714.16	CL0016	Protein tyrosine kinase	30	318	31	314	2	255	260	113.68	8.2e-33	1.5e-36
	Kdo	PF06293.13	CL0016	Lipopolysaccharide kinase (Kdo/WaaP) family	48	184	62	175	46	166	207	23.24	3.3e-05	5.9e-09
HvMAPK8	Pkinase	PF00069.24	CL0016	Protein kinase domain	32	319	33	319	2	264	264	234.78	1e-69	2.4e-73
	Pkinase_Tyr	PF07714.16	CL0016	Protein tyrosine kinase	33	252	36	229	5	201	260	109.92	1.2e-31	2.8e-35
	Haspin_Kinase	PF12330.7	CL0016	Haspin like kinase domain	15	194	53	188	134	262	367	27.86	1e-06	2.5e-10
	Kdo	PF06293.13	CL0016	Lipopolysaccharide kinase (Kdo/WaaP) family	49	190	64	177	46	166	207	26.07	4.5e-06	1.1e-09
HvMAPK9	Pkinase	PF00069.24	CL0016	Protein kinase domain	38	322	41	322	6	264	264	244.66	9.7e-73	1.2e-76
	Pkinase_Tyr	PF07714.16	CL0016	Protein tyrosine kinase	39	256	42	234	7	203	260	116.06	1.5e-33	1.8e-37
HvMAPK10	Pkinase	PF00069.24	CL0016	Protein kinase domain	1	130	1	130	154	264	264	81.68	5.1e-23	3e-27
HvMAPK11	Pkinase	PF00069.24	CL0016	Protein kinase domain	4	283	4	283	1	264	264	259.23	3.5e-77	4.2e-81
	Pkinase_Tyr	PF07714.16	CL0016	Protein tyrosine kinase	4	228	6	196	3	203	260	126.2	1.2e-36	1.5e-40
HvMAPK12	Pkinase	PF00069.24	CL0016	Protein kinase domain	25	209	25	201	1	169	264	163.42	5.9e-48	1.1e-51
	Pkinase_Tyr	PF07714.16	CL0016	Protein tyrosine kinase	25	207	26	200	2	177	260	92.11	3.1e-26	5.6e-30
	Kdo	PF06293.13	CL0016	Lipopolysaccharide kinase (Kdo/WaaP) family	46	181	56	170	45	166	207	22.64	5e-05	9e-09
HvMAPK13	Pkinase	PF00069.24	CL0016	Protein kinase domain	48	335	49	335	2	264	264	234.58	1.2e-69	2.8e-73
	Pkinase_Tyr	PF07714.16	CL0016	Protein tyrosine kinase	49	268	52	245	5	201	260	109.76	1.3e-31	3.1e-35
	Haspin_Kinase	PF12330.7	CL0016	Haspin like kinase domain	30	210	69	204	134	262	367	27.73	1.1e-06	2.7e-10
	Kdo	PF06293.13	CL0016	Lipopolysaccharide kinase (Kdo/WaaP) family	65	206	80	193	46	166	207	25.94	4.9e-06	1.2e-09
HvMAPK14	Pkinase	PF00069.24	CL0016	Protein kinase domain	4	283	5	283	2	264	264	251.06	1.1e-74	1.3e-78
	Pkinase_Tyr	PF07714.16	CL0016	Protein tyrosine kinase	4	281	5	224	2	207	260	131.47	3e-38	3.6e-42
HvMAPK15	Pkinase	PF00069.24	CL0016	Protein kinase domain	4	283	4	283	1	264	264	251.8	6.5e-75	7.7e-79
	Pkinase_Tyr	PF07714.16	CL0016	Protein tyrosine kinase	4	219	6	195	3	202	260	124.52	4e-36	4.8e-40
HvMAPK16	Pkinase	PF00069.24	CL0016	Protein kinase domain	39	276	42	248	7	215	264	221.58	1.1e-65	1.9e-69
	Pkinase_Tyr	PF07714.16	CL0016	Protein tyrosine kinase	39	261	42	232	7	201	260	120.27	8e-35	1.4e-38
	Kdo	PF06293.13	CL0016	Lipopolysaccharide kinase (Kdo/WaaP) family	60	204	71	181	49	166	207	24.12	1.8e-05	3.2e-09
HvMAPK17	Pkinase	PF00069.24	CL0016	Protein kinase domain	26	260	26	250	1	222	264	200.55	2.8e-59	5e-63
	Pkinase_Tyr	PF07714.16	CL0016	Protein tyrosine kinase	26	254	28	234	3	209	260	111.57	3.6e-32	6.5e-36
	Kdo	PF06293.13	CL0016	Lipopolysaccharide kinase (Kdo/WaaP) family	43	180	58	171	46	166	207	27.22	2e-06	3.6e-10
HvMAPK18	Pkinase	PF00069.24	CL0016	Protein kinase domain	87	378	87	378	1	264	264	221.92	8.4e-66	1.5e-69
	Pkinase_Tyr	PF07714.16	CL0016	Protein tyrosine kinase	87	338	88	296	2	210	260	105.89	2e-30	3.5e-34
	Kdo	PF06293.13	CL0016	Lipopolysaccharide kinase (Kdo/WaaP) family	110	240	120	232	47	166	207	23.35	3e-05	5.5e-09
HvMAPK19	Pkinase	PF00069.24	CL0016	Protein kinase domain	32	319	33	319	2	264	264	237.98	1.1e-70	1.9e-74
	Pkinase_Tyr	PF07714.16	CL0016	Protein tyrosine kinase	33	255	36	229	5	201	260	109.94	1.1e-31	2e-35
	Kdo	PF06293.13	CL0016	Lipopolysaccharide kinase (Kdo/WaaP) family	51	191	67	177	49	166	207	29.61	3.7e-07	6.6e-11
HvMAPKK6	Pkinase	PF00069.24	CL0016	Protein kinase domain	20	259	26	255	23	258	264	179.6	6.8e-53	8.2e-57
	Pkinase_Tyr	PF07714.16	CL0016	Protein tyrosine kinase	20	258	30	254	31	255	260	123.94	6.1e-36	7.3e-40
HvMAPKK1	Pkinase	PF00069.24	CL0016	Protein kinase domain	37	310	41	310	5	264	264	139.05	1.6e-40	1.9e-44
	Pkinase_Tyr	PF07714.16	CL0016	Protein tyrosine kinase	37	307	38	305	2	257	260	92.7	2.1e-26	2.5e-30
HvMAPKK2	Pkinase	PF00069.24	CL0016	Protein kinase domain	1	228	2	189	18	204	264	140.07	7.8e-41	9.4e-45
	Pkinase_Tyr	PF07714.16	CL0016	Protein tyrosine kinase	3	230	11	183	31	208	260	82.58	2.5e-23	3e-27
HvMAPKK3	Pkinase	PF00069.24	CL0016	Protein kinase domain	50	306	52	306	3	264	264	198.11	1.5e-58	1.8e-62
	Pkinase_Tyr	PF07714.16	CL0016	Protein tyrosine kinase	50	303	55	302	6	258	260	127.39	5.4e-37	6.4e-41
HvMAPKK4	Pkinase	PF00069.24	CL0016	Protein kinase domain	87	343	89	343	3	264	264	196.8	3.9e-58	4.6e-62
	Pkinase_Tyr	PF07714.16	CL0016	Protein tyrosine kinase	87	340	92	339	6	258	260	126.1	1.3e-36	1.6e-40
HvMAPKK5	Pkinase	PF00069.24	CL0016	Protein kinase domain	1	252	1	252	8	264	264	202.13	9.2e-60	1.1e-63
	Pkinase_Tyr	PF07714.16	CL0016	Protein tyrosine kinase	1	249	1	248	8	258	260	119.12	1.8e-34	2.1e-38
HvMEKK27	Pkinase	PF00069.24	CL0016	Protein kinase domain	7	257	8	257	2	264	264	170.44	4.3e-50	7.6e-54
	Pkinase_Tyr	PF07714.16	CL0016	Protein tyrosine kinase	8	254	11	253	5	258	260	105.1	3.4e-30	6.1e-34
HvMEKK28	Pkinase	PF00069.24	CL0016	Protein kinase domain	36	257	45	257	44	264	264	149.99	7.4e-44	8.8e-48
	Pkinase_Tyr	PF07714.16	CL0016	Protein tyrosine kinase	39	254	47	253	49	258	260	93.13	1.5e-26	1.8e-30
HvMEKK1	EF-hand_1	PF00036.31	CL0220	EF hand	169	197	169	196	1	28	29	31.07	8.9e-08	5.3e-11
	EF-hand_1	PF00036.31	CL0220	EF hand	241	276	242	267	2	27	29	28.44	6.1e-07	3.7e-10
	EF-hand_1	PF00036.31	CL0220	EF hand	277	305	278	304	2	28	29	35.97	2.4e-09	1.4e-12
	Pkinase	PF00069.24	CL0016	Protein kinase domain	14	122	20	122	152	264	264	93.18	1.6e-26	9.4e-30
	EF-hand_7	PF13499.5	CL0220	EF-hand domain pair	167	230	168	228	2	68	71	39.39	5.9e-10	3.5e-13
	EF-hand_7	PF13499.5	CL0220	EF-hand domain pair	239	303	240	303	2	71	71	54.35	1.3e-14	7.6e-18
	EF-hand_8	PF13833.5	CL0220	EF-hand domain pair	150	193	154	190	13	47	54	27.04	2.5e-06	1.5e-09
	EF-hand_8	PF13833.5	CL0220	EF-hand domain pair	188	233	188	232	8	53	54	26.72	3.2e-06	1.9e-09
	EF-hand_8	PF13833.5	CL0220	EF-hand domain pair	253	305	254	303	2	52	54	35.85	4.5e-09	2.7e-12
	EF-hand_5	PF13202.5	CL0220	EF hand	170	194	170	191	1	22	25	24.85	9.2e-06	5.5e-09
	EF-hand_5	PF13202.5	CL0220	EF hand	242	267	243	264	2	23	25	25.77	4.7e-06	2.8e-09
	EF-hand_5	PF13202.5	CL0220	EF hand	278	302	279	302	2	25	25	28.43	6.8e-07	4.1e-10
	EF-hand_6	PF13405.5	CL0220	EF-hand domain	241	273	242	267	2	27	31	27.65	1.4e-06	8.4e-10
	Pkinase_Tyr	PF07714.16	CL0016	Protein tyrosine kinase	21	120	30	118	171	258	260	22.46	5.6e-05	3.3e-08
HvMEKK2	Pkinase	PF00069.24	CL0016	Protein kinase domain	97	346	98	346	2	264	264	168.57	1.6e-49	2.8e-53
	Pkinase_Tyr	PF07714.16	CL0016	Protein tyrosine kinase	98	344	101	342	5	258	260	105.46	2.6e-30	4.7e-34
HvMEKK3	Pkinase	PF00069.24	CL0016	Protein kinase domain	8	258	9	258	2	264	264	165.63	1.2e-48	2.2e-52
	Pkinase_Tyr	PF07714.16	CL0016	Protein tyrosine kinase	9	255	12	254	5	258	260	102.34	2.4e-29	4.2e-33
	Kinase-like	PF14531.5	CL0016	Kinase-like	90	222	116	202	157	252	288	25.35	7.6e-06	1.4e-09
HvMEKK4	Pkinase	PF00069.24	CL0016	Protein kinase domain	62	268	63	260	2	204	264	140.41	6.2e-41	7.4e-45
	Pkinase_Tyr	PF07714.16	CL0016	Protein tyrosine kinase	63	269	66	261	5	215	260	95.28	3.4e-27	4e-31
HvMEKK5	Pkinase	PF00069.24	CL0016	Protein kinase domain	10	262	11	262	2	264	264	165.46	1.4e-48	1.7e-52
	Pkinase_Tyr	PF07714.16	CL0016	Protein tyrosine kinase	11	259	14	258	5	258	260	98.24	4.2e-28	5e-32
HvMEKK6	Pkinase	PF00069.24	CL0016	Protein kinase domain	1	167	7	167	91	264	264	131.82	2.6e-38	3.1e-42
	Pkinase_Tyr	PF07714.16	CL0016	Protein tyrosine kinase	4	164	15	163	105	258	260	81.36	5.9e-23	7.1e-27
HvMEKK7	Pkinase	PF00069.24	CL0016	Protein kinase domain	110	368	110	368	1	264	264	256.82	1.9e-76	1.3e-79
	Pkinase_Tyr	PF07714.16	CL0016	Protein tyrosine kinase	110	365	112	363	3	257	260	92.78	2e-26	1.3e-29
	EF-hand_1	PF00036.31	CL0220	EF hand	523	551	524	550	2	28	29	34.3	8.3e-09	5.4e-12
	EF-hand_7	PF13499.5	CL0220	EF-hand domain pair	485	549	486	549	2	71	71	49.15	5.3e-13	3.5e-16
	EF-hand_8	PF13833.5	CL0220	EF-hand domain pair	431	479	432	478	6	53	54	27.61	1.7e-06	1.1e-09
	EF-hand_8	PF13833.5	CL0220	EF-hand domain pair	499	550	500	549	2	52	54	36.43	3e-09	1.9e-12
	EF-hand_5	PF13202.5	CL0220	EF hand	416	440	416	437	1	22	25	12.65	0.067	4.4e-05
	EF-hand_5	PF13202.5	CL0220	EF hand	488	513	490	510	3	23	25	17.5	0.002	1.3e-06
	EF-hand_5	PF13202.5	CL0220	EF hand	524	548	524	548	1	25	25	24.8	9.6e-06	6.3e-09
	Kinase-like	PF14531.5	CL0016	Kinase-like	193	356	207	356	142	288	288	25.26	8.1e-06	5.3e-09
	Kdo	PF06293.13	CL0016	Lipopolysaccharide kinase (Kdo/WaaP) family	112	269	138	257	41	167	207	22.7	4.8e-05	3.2e-08
HvMEKK8	Pkinase	PF00069.24	CL0016	Protein kinase domain	25	279	26	279	2	264	264	242.94	3.3e-72	3.9e-76
	Pkinase_Tyr	PF07714.16	CL0016	Protein tyrosine kinase	25	276	27	274	3	257	260	174.14	2.9e-51	3.5e-55
HvMEKK10	Pkinase	PF00069.24	CL0016	Protein kinase domain	47	294	48	294	2	264	264	158.01	2.6e-46	4.7e-50
	Pkinase_Tyr	PF07714.16	CL0016	Protein tyrosine kinase	48	291	51	290	5	258	260	109.78	1.3e-31	2.3e-35
HvMEKK11	Pkinase	PF00069.24	CL0016	Protein kinase domain	21	269	23	269	3	264	264	159.15	1.2e-46	1.4e-50
	Pkinase_Tyr	PF07714.16	CL0016	Protein tyrosine kinase	21	266	23	264	3	257	260	105.29	3e-30	3.5e-34
HvMEKK12	Pkinase	PF00069.24	CL0016	Protein kinase domain	46	294	48	294	3	264	264	166.71	5.9e-49	7e-53
	Pkinase_Tyr	PF07714.16	CL0016	Protein tyrosine kinase	46	291	48	290	3	258	260	123.57	7.9e-36	9.4e-40
HvMEKK13	Pkinase	PF00069.24	CL0016	Protein kinase domain	58	316	60	316	3	264	264	247.42	1.4e-73	8.4e-77
	EF-hand_1	PF00036.31	CL0220	EF hand	363	391	363	390	1	28	29	27.01	1.8e-06	1.1e-09
	EF-hand_1	PF00036.31	CL0220	EF hand	435	463	436	461	2	27	29	28.41	6.3e-07	3.8e-10
	EF-hand_1	PF00036.31	CL0220	EF hand	471	499	472	498	2	28	29	33.07	2e-08	1.2e-11
	EF-hand_7	PF13499.5	CL0220	EF-hand domain pair	361	424	362	422	2	68	71	42.78	5.2e-11	3.1e-14
	EF-hand_7	PF13499.5	CL0220	EF-hand domain pair	433	497	434	497	2	71	71	53.45	2.4e-14	1.4e-17
	Pkinase_Tyr	PF07714.16	CL0016	Protein tyrosine kinase	59	314	61	312	4	258	260	90.94	7.1e-26	4.2e-29
	EF-hand_8	PF13833.5	CL0220	EF-hand domain pair	344	388	348	384	13	47	54	26.15	4.8e-06	2.9e-09
	EF-hand_8	PF13833.5	CL0220	EF-hand domain pair	382	427	382	426	8	53	54	29.53	4.2e-07	2.5e-10
	EF-hand_8	PF13833.5	CL0220	EF-hand domain pair	447	499	448	497	2	52	54	38.78	5.5e-10	3.3e-13
	EF-hand_6	PF13405.5	CL0220	EF-hand domain	435	467	436	462	2	29	31	28.45	7.8e-07	4.7e-10
	EF-hand_5	PF13202.5	CL0220	EF hand	364	388	364	385	1	22	25	20.81	0.00018	1e-07
	EF-hand_5	PF13202.5	CL0220	EF hand	436	461	437	458	2	23	25	18.71	0.00081	4.8e-07
	EF-hand_5	PF13202.5	CL0220	EF hand	472	496	473	496	2	25	25	25.84	4.5e-06	2.7e-09
	Kdo	PF06293.13	CL0016	Lipopolysaccharide kinase (Kdo/WaaP) family	62	208	69	204	22	166	207	24.97	9.7e-06	5.8e-09
HvMEKK14	Pkinase	PF00069.24	CL0016	Protein kinase domain	1	100	4	100	153	259	264	83.47	1.4e-23	1.7e-27
	Pkinase_Tyr	PF07714.16	CL0016	Protein tyrosine kinase	6	100	13	96	171	253	260	20.31	0.00025	3e-08
HvMEKK15	Pkinase	PF00069.24	CL0016	Protein kinase domain	2	110	8	110	152	264	264	95.52	3e-27	1.6e-30
	EF-hand_7	PF13499.5	CL0220	EF-hand domain pair	155	219	156	218	2	70	71	45.75	6.1e-12	3.3e-15
	EF-hand_7	PF13499.5	CL0220	EF-hand domain pair	227	292	228	292	2	71	71	43.39	3.3e-11	1.8e-14
	EF-hand_1	PF00036.31	CL0220	EF hand	157	185	158	184	2	28	29	27.85	9.5e-07	5.1e-10
	EF-hand_8	PF13833.5	CL0220	EF-hand domain pair	138	184	141	182	12	51	54	21.17	0.00017	9.2e-08
	EF-hand_8	PF13833.5	CL0220	EF-hand domain pair	172	218	173	216	5	49	54	26.07	5.1e-06	2.7e-09
	EF-hand_8	PF13833.5	CL0220	EF-hand domain pair	241	294	242	292	2	52	54	27.08	2.5e-06	1.3e-09
	EF-hand_5	PF13202.5	CL0220	EF hand	158	183	158	180	1	23	25	19.66	0.00041	2.2e-07
	EF-hand_5	PF13202.5	CL0220	EF hand	194	220	198	214	5	21	25	16.06	0.0056	3e-06
	EF-hand_5	PF13202.5	CL0220	EF hand	230	254	230	251	1	22	25	13.6	0.033	1.8e-05
	EF-hand_5	PF13202.5	CL0220	EF hand	265	291	268	291	3	25	25	13.34	0.04	2.2e-05
HvMEKK16	Pkinase	PF00069.24	CL0016	Protein kinase domain	28	286	30	286	3	264	264	168.77	1.4e-49	1.6e-53
	Pkinase_Tyr	PF07714.16	CL0016	Protein tyrosine kinase	28	283	31	282	4	258	260	93.74	9.9e-27	1.2e-30
HvMEKK18	Pkinase	PF00069.24	CL0016	Protein kinase domain	93	375	94	375	2	264	264	191.1	2.1e-56	2.5e-60
	Pkinase_Tyr	PF07714.16	CL0016	Protein tyrosine kinase	93	258	96	245	4	157	260	87.33	9e-25	1.1e-28
	Pkinase_Tyr	PF07714.16	CL0016	Protein tyrosine kinase	260	372	277	371	170	258	260	49.6	2.9e-13	3.5e-17
HvMEKK19	Pkinase	PF00069.24	CL0016	Protein kinase domain	58	288	67	288	38	264	264	212.62	5.8e-63	6.9e-67
	Pkinase_Tyr	PF07714.16	CL0016	Protein tyrosine kinase	54	285	66	284	39	258	260	149.6	9e-44	1.1e-47
HvMEKK20	Pkinase	PF00069.24	CL0016	Protein kinase domain	779	1094	808	1092	35	260	264	119.87	1.1e-34	3.4e-38
	Pkinase_Tyr	PF07714.16	CL0016	Protein tyrosine kinase	774	1046	816	1036	42	228	260	92.19	3e-26	8.9e-30
	EDR1	PF14381.5	CL0125	Ethylene-responsive protein kinase Le-CTR1	644	733	655	720	120	185	202	39.77	3.7e-10	1.1e-13
	LRR_8	PF13855.5	CL0022	Leucine rich repeat	138	196	140	196	3	61	61	33.5	2.4e-08	7.2e-12
HvMEKK21	Pkinase	PF00069.24	CL0016	Protein kinase domain	261	515	261	515	1	264	264	227.29	1.9e-67	2.3e-71
	Pkinase_Tyr	PF07714.16	CL0016	Protein tyrosine kinase	261	513	263	509	3	256	260	163.26	6.1e-48	7.3e-52
HvMEKK22	Pkinase	PF00069.24	CL0016	Protein kinase domain	60	318	61	318	2	264	264	244.37	1.2e-72	7.1e-76
	EF-hand_1	PF00036.31	CL0220	EF hand	365	393	365	393	1	29	29	27.59	1.1e-06	6.8e-10
	EF-hand_1	PF00036.31	CL0220	EF hand	437	465	438	463	2	27	29	26.93	1.9e-06	1.1e-09
	EF-hand_1	PF00036.31	CL0220	EF hand	474	502	476	501	3	28	29	28.64	5.3e-07	3.2e-10
	Pkinase_Tyr	PF07714.16	CL0016	Protein tyrosine kinase	60	315	62	313	3	257	260	85.31	3.7e-24	2.2e-27
	EF-hand_7	PF13499.5	CL0220	EF-hand domain pair	364	426	365	424	3	68	71	34.76	1.6e-08	9.9e-12
	EF-hand_7	PF13499.5	CL0220	EF-hand domain pair	435	500	436	500	2	71	71	51.85	7.6e-14	4.5e-17
	EF-hand_6	PF13405.5	CL0220	EF-hand domain	365	398	366	394	2	31	31	23.15	3.9e-05	2.3e-08
	EF-hand_6	PF13405.5	CL0220	EF-hand domain	437	469	438	464	2	28	31	25.4	7.4e-06	4.5e-09
	EF-hand_8	PF13833.5	CL0220	EF-hand domain pair	341	390	358	388	22	49	54	17.45	0.0025	1.5e-06
	EF-hand_8	PF13833.5	CL0220	EF-hand domain pair	377	426	378	425	2	50	54	34.26	1.4e-08	8.4e-12
	EF-hand_8	PF13833.5	CL0220	EF-hand domain pair	424	465	428	464	18	53	54	15.46	0.01	6.3e-06
	EF-hand_8	PF13833.5	CL0220	EF-hand domain pair	469	501	478	500	30	52	54	22.04	9.2e-05	5.5e-08
	EF-hand_5	PF13202.5	CL0220	EF hand	366	390	366	388	1	23	25	15.39	0.0091	5.4e-06
	EF-hand_5	PF13202.5	CL0220	EF hand	438	462	438	459	1	22	25	18.87	0.00072	4.3e-07
	EF-hand_5	PF13202.5	CL0220	EF hand	477	499	482	499	8	25	25	20.81	0.00017	1e-07
HvMEKK23	Pkinase	PF00069.24	CL0016	Protein kinase domain	84	245	88	245	83	264	264	91.4	5.5e-26	6.6e-30
	Pkinase_Tyr	PF07714.16	CL0016	Protein tyrosine kinase	86	143	100	139	100	139	260	23	3.8e-05	4.6e-09
	Pkinase_Tyr	PF07714.16	CL0016	Protein tyrosine kinase	144	242	153	241	171	258	260	31.52	9.5e-08	1.1e-11
HvMEKK24	Pkinase	PF00069.24	CL0016	Protein kinase domain	29	293	29	293	1	264	264	195.1	1.3e-57	1.5e-61
	Pkinase_Tyr	PF07714.16	CL0016	Protein tyrosine kinase	29	290	31	288	3	257	260	150.87	3.7e-44	4.4e-48
HvMEKK9	Pkinase	PF00069.24	CL0016	Protein kinase domain	15	267	17	267	3	264	264	231.28	1.2e-68	1.4e-72
	Pkinase_Tyr	PF07714.16	CL0016	Protein tyrosine kinase	15	265	19	263	5	258	260	178.38	1.5e-52	1.8e-56
HvMEKK17	Pkinase	PF00069.24	CL0016	Protein kinase domain	30	291	30	291	1	264	264	197.29	2.8e-58	3.3e-62
	Pkinase_Tyr	PF07714.16	CL0016	Protein tyrosine kinase	30	289	32	287	3	258	260	147.45	4.1e-43	4.9e-47
HvMEKK25	Pkinase	PF00069.24	CL0016	Protein kinase domain	1	187	1	187	77	264	264	143.11	9.2e-42	1.7e-45
	Pkinase_Tyr	PF07714.16	CL0016	Protein tyrosine kinase	1	187	1	187	77	264	264	143.11	9.2e-42	1.7e-45
	Kinase-like	PF14531.5	CL0016	Kinase-like	10	168	32	131	152	253	288	28.3	9.5e-07	1.7e-10
HvMEKK26	Pkinase	PF00069.24	CL0016	Protein kinase domain	17	278	17	278	1	264	264	205.2	1.1e-60	1.3e-64
	Pkinase_Tyr	PF07714.16	CL0016	Protein tyrosine kinase	17	276	18	274	2	258	260	146.92	5.9e-43	7.1e-47
HvRaf-like122	Pkinase	PF00069.24	CL0016	Protein kinase domain	417	692	419	688	4	258	264	166.6	6.3e-49	1.9e-52
	Pkinase_Tyr	PF07714.16	CL0016	Protein tyrosine kinase	417	692	418	691	3	259	260	129.07	1.6e-37	4.9e-41
	B_lectin	PF01453.23	n/a	D-mannose binding lectin	1	87	2	75	21	95	107	60.44	1.3e-16	3.9e-20
	S_locus_glycop	PF00954.19	n/a	S-locus glycoprotein domain	134	214	151	211	47	108	111	32.91	6.8e-08	2e-11
	PAN_2	PF08276.10	CL0168	PAN-like domain	233	297	245	292	14	59	66	23.83	3.3e-05	9.8e-09
HvRaf-like123	Pkinase_Tyr	PF07714.16	CL0016	Protein tyrosine kinase	526	796	530	793	5	257	260	158.32	2e-46	5.9e-50
	Pkinase	PF00069.24	CL0016	Protein kinase domain	526	793	528	728	3	198	264	155.11	2e-45	6e-49
	B_lectin	PF01453.23	n/a	D-mannose binding lectin	73	184	74	182	2	105	107	92.94	1e-26	3e-30
	S_locus_glycop	PF00954.19	n/a	S-locus glycoprotein domain	214	330	215	329	2	110	111	77.66	8.6e-22	2.6e-25
	PAN_2	PF08276.10	CL0168	PAN-like domain	343	421	353	421	5	66	66	60.48	1.2e-16	3.5e-20
HvRaf-like124	Pkinase_Tyr	PF07714.16	CL0016	Protein tyrosine kinase	78	242	81	228	4	153	260	123.39	8.9e-36	1.1e-39
	Pkinase_Tyr	PF07714.16	CL0016	Protein tyrosine kinase	252	353	260	352	167	259	260	82.77	2.2e-23	2.6e-27
	Pkinase	PF00069.24	CL0016	Protein kinase domain	80	353	85	349	8	258	264	169.54	8e-50	9.6e-54
HvRaf-like1	Pkinase_Tyr	PF07714.16	CL0016	Protein tyrosine kinase	319	592	323	591	5	259	260	152.65	1.1e-44	1.3e-48
	Pkinase	PF00069.24	CL0016	Protein kinase domain	319	591	322	526	4	204	264	152.26	1.5e-44	1.8e-48
HvRaf-like2	Pkinase	PF00069.24	CL0016	Protein kinase domain	453	719	455	717	4	259	264	172.87	7.7e-51	1.9e-54
	Pkinase_Tyr	PF07714.16	CL0016	Protein tyrosine kinase	453	720	454	719	3	259	260	157.12	4.6e-46	1.1e-49
	B_lectin	PF01453.23	n/a	D-mannose binding lectin	46	148	47	146	2	105	107	78.05	4.3e-22	1e-25
	PAN_2	PF08276.10	CL0168	PAN-like domain	304	371	307	349	3	45	66	28.05	1.6e-06	3.8e-10
HvRaf-like3	Pkinase_Tyr	PF07714.16	CL0016	Protein tyrosine kinase	70	341	72	341	3	260	260	165.61	1.2e-48	1.4e-52
	Pkinase	PF00069.24	CL0016	Protein kinase domain	70	339	70	291	1	217	264	160.23	5.5e-47	6.6e-51
HvRaf-like4	EDR1	PF14381.5	CL0125	Ethylene-responsive protein kinase Le-CTR1	111	308	112	308	2	202	202	218.66	6.1e-65	1.1e-68
	Pkinase_Tyr	PF07714.16	CL0016	Protein tyrosine kinase	678	930	679	929	2	259	260	212.16	7.3e-63	1.3e-66
	Pkinase	PF00069.24	CL0016	Protein kinase domain	678	930	680	927	3	259	264	182.54	8.6e-54	1.6e-57
HvRaf-like5	Pkinase	PF00069.24	CL0016	Protein kinase domain	92	398	92	398	1	264	264	191.2	2e-56	2.4e-60
	Pkinase_Tyr	PF07714.16	CL0016	Protein tyrosine kinase	92	318	96	301	5	209	260	90.39	1e-25	1.2e-29
HvRaf-like6	Pkinase_Tyr	PF07714.16	CL0016	Protein tyrosine kinase	524	795	526	791	3	256	260	163.81	4.2e-48	1.2e-51
	Pkinase	PF00069.24	CL0016	Protein kinase domain	524	794	525	792	2	259	264	155.31	1.8e-45	5.3e-49
	S_locus_glycop	PF00954.19	n/a	S-locus glycoprotein domain	213	326	213	325	1	110	111	104.7	3.4e-30	1e-33
	B_lectin	PF01453.23	n/a	D-mannose binding lectin	72	183	72	182	1	106	107	99.35	1e-28	3.1e-32
	PAN_2	PF08276.10	CL0168	PAN-like domain	347	416	347	415	1	65	66	66.53	1.5e-18	4.6e-22
HvRaf-like7	Pkinase_Tyr	PF07714.16	CL0016	Protein tyrosine kinase	367	638	370	579	4	213	260	158.13	2.2e-46	4e-50
	Pkinase	PF00069.24	CL0016	Protein kinase domain	367	589	368	567	2	195	264	156.38	8.3e-46	1.5e-49
	Stress-antifung	PF01657.16	n/a	Salt stress response/antifungal	54	147	55	146	2	94	95	71.5	6.5e-20	1.2e-23
	Stress-antifung	PF01657.16	n/a	Salt stress response/antifungal	161	258	162	257	2	94	95	50.23	2.8e-13	5e-17
HvRaf-like8	LRR_8	PF13855.5	CL0022	Leucine rich repeat	141	201	142	200	2	60	61	27.47	1.8e-06	6.6e-10
	LRR_8	PF13855.5	CL0022	Leucine rich repeat	207	274	215	274	2	61	61	28.92	6.5e-07	2.3e-10
	Pkinase_Tyr	PF07714.16	CL0016	Protein tyrosine kinase	693	990	697	988	5	258	260	137.46	4.5e-40	1.6e-43
	Pkinase	PF00069.24	CL0016	Protein kinase domain	693	1008	696	1002	4	256	264	135.01	2.7e-39	9.8e-43
	LRRNT_2	PF08263.11	n/a	Leucine rich repeat N-terminal domain	25	65	26	65	2	41	41	26.83	4.2e-06	1.5e-09
HvRaf-like9	Pkinase_Tyr	PF07714.16	CL0016	Protein tyrosine kinase	289	545	291	545	3	260	260	203.04	4.5e-60	5.3e-64
	Pkinase	PF00069.24	CL0016	Protein kinase domain	291	545	297	543	9	260	264	176.89	4.6e-52	5.5e-56
HvRaf-like10	Pkinase	PF00069.24	CL0016	Protein kinase domain	345	621	347	618	4	260	264	167.83	2.7e-49	6.4e-53
	Pkinase_Tyr	PF07714.16	CL0016	Protein tyrosine kinase	345	620	346	619	3	259	260	138.28	2.5e-40	6.1e-44
	S_locus_glycop	PF00954.19	n/a	S-locus glycoprotein domain	61	143	80	140	47	108	111	30.55	3.7e-07	8.8e-11
HvRaf-like11	Pkinase	PF00069.24	CL0016	Protein kinase domain	45	304	48	301	4	258	264	141.49	2.9e-41	3.5e-45
	Pkinase	PF00069.24	CL0016	Protein kinase domain	377	655	379	653	4	260	264	153.29	7.3e-45	8.7e-49
	Pkinase_Tyr	PF07714.16	CL0016	Protein tyrosine kinase	46	305	48	303	4	258	260	141.08	3.6e-41	4.3e-45
	Pkinase_Tyr	PF07714.16	CL0016	Protein tyrosine kinase	377	655	379	655	4	260	260	128.13	3.2e-37	3.8e-41
HvRaf-like12	Pkinase_Tyr	PF07714.16	CL0016	Protein tyrosine kinase	11	203	20	203	74	260	260	183.49	4.1e-54	7.4e-58
	Pkinase	PF00069.24	CL0016	Protein kinase domain	11	203	20	200	71	259	264	141.77	2.4e-41	4.3e-45
	Kinase-like	PF14531.5	CL0016	Kinase-like	33	183	42	150	137	251	288	27.7	1.5e-06	2.6e-10
HvRaf-like13	Pkinase	PF00069.24	CL0016	Protein kinase domain	390	660	391	656	2	257	264	171.05	2.8e-50	5e-54
	Pkinase_Tyr	PF07714.16	CL0016	Protein tyrosine kinase	390	661	394	660	5	259	260	164.58	2.4e-48	4.3e-52
	Stress-antifung	PF01657.16	n/a	Salt stress response/antifungal	58	155	62	154	6	94	95	65.51	4.8e-18	8.5e-22
	Stress-antifung	PF01657.16	n/a	Salt stress response/antifungal	171	269	177	269	9	95	95	40.73	2.6e-10	4.6e-14
HvRaf-like14	Pkinase	PF00069.24	CL0016	Protein kinase domain	374	642	375	638	2	257	264	165.97	9.9e-49	1.8e-52
	Pkinase_Tyr	PF07714.16	CL0016	Protein tyrosine kinase	374	643	377	640	4	257	260	165.33	1.4e-48	2.6e-52
	Stress-antifung	PF01657.16	n/a	Salt stress response/antifungal	54	150	55	148	2	93	95	71.51	6.4e-20	1.1e-23
	Stress-antifung	PF01657.16	n/a	Salt stress response/antifungal	175	280	184	279	14	93	95	36.74	4.5e-09	8.1e-13
HvRaf-like15	Pkinase_Tyr	PF07714.16	CL0016	Protein tyrosine kinase	471	743	474	741	4	258	260	163.98	3.7e-48	1.1e-51
	Pkinase	PF00069.24	CL0016	Protein kinase domain	471	743	472	737	2	256	264	154.1	4.1e-45	1.2e-48
	S_locus_glycop	PF00954.19	n/a	S-locus glycoprotein domain	229	339	229	338	1	110	111	110	7.8e-32	2.3e-35
	B_lectin	PF01453.23	n/a	D-mannose binding lectin	78	197	79	196	2	106	107	88.62	2.2e-25	6.7e-29
	PAN_2	PF08276.10	CL0168	PAN-like domain	358	426	362	426	6	66	66	68.45	3.9e-19	1.2e-22
HvRaf-like16	Lectin_legB	PF00139.18	CL0004	Legume lectin domai	32	281	33	272	2	240	250	216.17	4.9e-64	8.8e-68
	Pkinase	PF00069.24	CL0016	Protein kinase domain	351	620	352	617	2	259	264	171.05	2.8e-50	5e-54
	Pkinase_Tyr	PF07714.16	CL0016	Protein tyrosine kinase	351	620	353	615	3	255	260	159.07	1.2e-46	2.1e-50
HvRaf-like17	Pkinase_Tyr	PF07714.16	CL0016	Protein tyrosine kinase	418	691	421	688	4	257	260	169.51	7.6e-50	1.4e-53
	Pkinase	PF00069.24	CL0016	Protein kinase domain	418	688	419	627	2	204	264	160.54	4.4e-47	8e-51
	Stress-antifung	PF01657.16	n/a	Salt stress response/antifungal	99	197	100	197	2	95	95	72.77	2.6e-20	4.7e-24
	Stress-antifung	PF01657.16	n/a	Salt stress response/antifungal	214	315	223	315	10	95	95	38.93	9.3e-10	1.7e-13
HvRaf-like18	Pkinase	PF00069.24	CL0016	Protein kinase domain	354	624	355	562	2	203	264	173.22	6e-51	1.1e-54
	Pkinase_Tyr	PF07714.16	CL0016	Protein tyrosine kinase	354	625	357	623	4	258	260	170.03	5.3e-50	9.4e-54
	Stress-antifung	PF01657.16	n/a	Salt stress response/antifungal	29	125	30	124	2	94	95	63.52	2e-17	3.6e-21
	Stress-antifung	PF01657.16	n/a	Salt stress response/antifungal	142	241	149	240	9	94	95	45.04	1.2e-11	2.1e-15
HvRaf-like19	Pkinase_Tyr	PF07714.16	CL0016	Protein tyrosine kinase	349	620	352	617	4	257	260	172.56	8.8e-51	1.6e-54
	Pkinase	PF00069.24	CL0016	Protein kinase domain	349	617	350	552	2	198	264	155.09	2e-45	3.7e-49
	Stress-antifung	PF01657.16	n/a	Salt stress response/antifungal	33	130	34	130	2	95	95	74.82	5.9e-21	1.1e-24
	Stress-antifung	PF01657.16	n/a	Salt stress response/antifungal	145	242	152	241	9	93	95	50.7	2e-13	3.6e-17
HvRaf-like20	Pkinase	PF00069.24	CL0016	Protein kinase domain	1	186	19	128	95	198	264	102.77	1.9e-29	2.2e-33
	Pkinase_Tyr	PF07714.16	CL0016	Protein tyrosine kinase	1	196	1	192	83	256	260	99.89	1.3e-28	1.6e-32
HvRaf-like21	Pkinase_Tyr	PF07714.16	CL0016	Protein tyrosine kinase	373	644	376	641	4	257	260	171.15	2.4e-50	4.3e-54
	Pkinase	PF00069.24	CL0016	Protein kinase domain	373	643	374	637	2	255	264	168.93	1.2e-49	2.2e-53
	Stress-antifung	PF01657.16	n/a	Salt stress response/antifungal	51	148	52	148	2	95	95	75.3	4.2e-21	7.5e-25
	Stress-antifung	PF01657.16	n/a	Salt stress response/antifungal	165	266	173	265	11	94	95	50.79	1.9e-13	3.3e-17
HvRaf-like22	Pkinase_Tyr	PF07714.16	CL0016	Protein tyrosine kinase	380	653	383	651	4	258	260	163.57	4.9e-48	8.8e-52
	Pkinase	PF00069.24	CL0016	Protein kinase domain	380	652	381	648	2	257	264	161.12	3e-47	5.3e-51
	Stress-antifung	PF01657.16	n/a	Salt stress response/antifungal	48	147	49	145	2	93	95	69.39	2.9e-19	5.3e-23
	Stress-antifung	PF01657.16	n/a	Salt stress response/antifungal	172	272	184	271	14	94	95	37.08	3.5e-09	6.3e-13
HvRaf-like23	Pkinase_Tyr	PF07714.16	CL0016	Protein tyrosine kinase	87	366	88	366	2	260	260	181.07	2.2e-53	4e-57
	Pkinase	PF00069.24	CL0016	Protein kinase domain	87	365	89	364	3	260	264	164.65	2.5e-48	4.5e-52
	Kinase-like	PF14531.5	CL0016	Kinase-like	193	348	204	313	137	252	288	33.91	1.9e-08	3.4e-12
HvRaf-like24	EDR1	PF14381.5	CL0125	Ethylene-responsive protein kinase Le-CTR1	146	358	147	357	2	201	202	219.93	2.5e-65	4.4e-69
	Pkinase_Tyr	PF07714.16	CL0016	Protein tyrosine kinase	498	752	498	752	1	260	260	215.33	7.9e-64	1.4e-67
	Pkinase	PF00069.24	CL0016	Protein kinase domain	498	752	499	750	2	260	264	181.39	1.9e-53	3.5e-57
HvRaf-like25	LRR_8	PF13855.5	CL0022	Leucine rich repeat	280	340	280	340	1	61	61	32.53	4.9e-08	1.7e-11
	LRR_8	PF13855.5	CL0022	Leucine rich repeat	453	509	453	509	6	61	61	29.63	3.9e-07	1.4e-10
	LRR_8	PF13855.5	CL0022	Leucine rich repeat	497	557	497	557	1	61	61	40.25	1.9e-10	6.8e-14
	Pkinase	PF00069.24	CL0016	Protein kinase domain	817	1103	819	1100	3	259	264	140.34	6.4e-41	2.3e-44
	Pkinase_Tyr	PF07714.16	CL0016	Protein tyrosine kinase	817	1103	820	1101	4	258	260	115.32	2.6e-33	9.3e-37
	LRR_1	PF00560.32	CL0022	Leucine rich repeat	305	327	305	327	1	23	23	9.56	1.5	0.00053
	LRR_6	PF13516.5	CL0022	Leucine rich repeat	645	660	646	659	5	18	24	9.25	1.2	0.00044
HvRaf-like26	LRR_8	PF13855.5	CL0022	Leucine rich repeat	171	231	173	231	3	61	61	29	6.1e-07	2.2e-10
	LRR_8	PF13855.5	CL0022	Leucine rich repeat	370	430	371	430	2	61	61	35.93	4.2e-09	1.5e-12
	LRR_8	PF13855.5	CL0022	Leucine rich repeat	514	574	516	574	3	61	61	35.53	5.6e-09	2e-12
	Pkinase	PF00069.24	CL0016	Protein kinase domain	678	974	679	899	2	203	264	132.33	1.8e-38	6.4e-42
	Pkinase_Tyr	PF07714.16	CL0016	Protein tyrosine kinase	678	926	682	901	5	214	260	119.64	1.2e-34	4.5e-38
	LRR_1	PF00560.32	CL0022	Leucine rich repeat	419	441	419	441	1	23	23	11.9	0.25	8.9e-05
	LRRNT_2	PF08263.11	n/a	Leucine rich repeat N-terminal domain	32	71	34	71	3	41	41	42.08	7.2e-11	2.6e-14
HvRaf-like27	Pkinase	PF00069.24	CL0016	Protein kinase domain	2	268	6	266	23	260	264	136.37	1.1e-39	1.3e-43
	Pkinase_Tyr	PF07714.16	CL0016	Protein tyrosine kinase	5	268	9	267	30	259	260	117.26	6.6e-34	7.9e-38
HvRaf-like28	Pkinase	PF00069.24	CL0016	Protein kinase domain	28	288	40	288	12	264	264	202.99	5e-60	9e-64
	Pkinase_Tyr	PF07714.16	CL0016	Protein tyrosine kinase	29	285	50	281	26	255	260	131.23	3.6e-38	6.5e-42
	Kdo	PF06293.13	CL0016	Lipopolysaccharide kinase (Kdo/WaaP) family	101	186	106	171	97	163	207	21.63	0.0001	1.8e-08
HvRaf-like29	Pkinase_Tyr	PF07714.16	CL0016	Protein tyrosine kinase	69	317	69	317	1	260	260	247.93	8.9e-74	1.1e-77
	Pkinase	PF00069.24	CL0016	Protein kinase domain	69	317	70	314	2	259	264	200.73	2.4e-59	2.9e-63
HvRaf-like30	Pkinase	PF00069.24	CL0016	Protein kinase domain	352	621	353	618	2	259	264	170.73	3.5e-50	6.2e-54
	Pkinase_Tyr	PF07714.16	CL0016	Protein tyrosine kinase	352	621	355	621	4	260	260	148.53	1.9e-43	3.4e-47
	Stress-antifung	PF01657.16	n/a	Salt stress response/antifungal	33	127	34	126	2	94	95	57.96	1.1e-15	1.9e-19
	Stress-antifung	PF01657.16	n/a	Salt stress response/antifungal	156	242	161	241	21	94	95	28.48	1.7e-06	3e-10
HvRaf-like31	Pkinase_Tyr	PF07714.16	CL0016	Protein tyrosine kinase	62	316	63	314	2	258	260	222.06	7e-66	1.3e-69
	Pkinase	PF00069.24	CL0016	Protein kinase domain	63	315	70	313	9	259	264	185.73	9.2e-55	1.7e-58
HvRaf-like32	Pkinase_Tyr	PF07714.16	CL0016	Protein tyrosine kinase	340	613	344	612	5	259	260	152.9	8.8e-45	1.1e-48
	Pkinase	PF00069.24	CL0016	Protein kinase domain	340	612	341	546	2	203	264	152.12	1.7e-44	2e-48
HvRaf-like33	Pkinase	PF00069.24	CL0016	Protein kinase domain	354	632	355	626	2	255	264	150.18	6.4e-44	1.2e-47
	Pkinase_Tyr	PF07714.16	CL0016	Protein tyrosine kinase	354	633	357	560	4	209	260	143.47	6.7e-42	1.2e-45
	Stress-antifung	PF01657.16	n/a	Salt stress response/antifungal	37	134	38	132	2	93	95	64.6	9.1e-18	1.6e-21
	Stress-antifung	PF01657.16	n/a	Salt stress response/antifungal	151	259	160	258	11	94	95	29.79	6.6e-07	1.2e-10
HvRaf-like34	Pkinase_Tyr	PF07714.16	CL0016	Protein tyrosine kinase	57	286	61	261	5	209	260	155.62	1.3e-45	1.6e-49
	Pkinase	PF00069.24	CL0016	Protein kinase domain	57	286	61	261	5	209	260	155.62	1.3e-45	1.6e-49
HvRaf-like35	Pkinase	PF00069.24	CL0016	Protein kinase domain	326	597	327	533	2	201	264	162.58	1.1e-47	2.5e-51
	Pkinase_Tyr	PF07714.16	CL0016	Protein tyrosine kinase	326	598	329	598	4	260	260	162.75	8.7e-48	2.1e-51
	Stress-antifung	PF01657.16	n/a	Salt stress response/antifungal	17	109	24	106	13	92	95	33.08	6.2e-08	1.5e-11
	Stress-antifung	PF01657.16	n/a	Salt stress response/antifungal	145	235	158	234	28	94	95	34.07	3.1e-08	7.3e-12
	DUF3430	PF11883.7	n/a	Domain of unknown function (DUF3403)	600	643	600	643	1	47	47	29.07	7.7e-07	1.8e-10
HvRaf-like36	Pkinase_Tyr	PF07714.16	CL0016	Protein tyrosine kinase	337	609	340	609	4	260	260	160.26	5e-47	9e-51
	Pkinase	PF00069.24	CL0016	Protein kinase domain	337	608	338	541	2	198	264	157.45	3.9e-46	7e-50
	Stress-antifung	PF01657.16	n/a	Salt stress response/antifungal	18	107	23	104	13	92	95	37.73	2.2e-09	4e-13
	Stress-antifung	PF01657.16	n/a	Salt stress response/antifungal	143	233	162	232	34	94	95	32.16	1.2e-07	2.2e-11
HvRaf-like37	Pkinase_Tyr	PF07714.16	CL0016	Protein tyrosine kinase	380	650	383	649	4	259	260	158.98	1.2e-46	2.2e-50
	Pkinase	PF00069.24	CL0016	Protein kinase domain	380	650	381	646	2	258	264	153.02	8.8e-45	1.6e-48
	Stress-antifung	PF01657.16	n/a	Salt stress response/antifungal	38	149	39	147	2	93	95	54.51	1.3e-14	2.3e-18
	Stress-antifung	PF01657.16	n/a	Salt stress response/antifungal	170	268	183	268	16	94	95	41.6	1.4e-10	2.5e-14
HvRaf-like38	Pkinase	PF00069.24	CL0016	Protein kinase domain	90	357	93	290	4	196	264	157.55	3.6e-46	4.4e-50
	Pkinase_Tyr	PF07714.16	CL0016	Protein tyrosine kinase	90	360	94	359	5	259	260	153.9	4.4e-45	5.2e-49
HvRaf-like39	Pkinase_Tyr	PF07714.16	CL0016	Protein tyrosine kinase	281	538	284	538	4	260	260	181.61	1.5e-53	1.8e-57
	Pkinase	PF00069.24	CL0016	Protein kinase domain	283	538	289	536	9	260	264	178.88	1.1e-52	1.4e-56
HvRaf-like40	Pkinase	PF00069.24	CL0016	Protein kinase domain	193	465	195	406	3	212	264	157.79	3.1e-46	3.7e-50
	Pkinase_Tyr	PF07714.16	CL0016	Protein tyrosine kinase	193	466	195	465	3	259	260	157.43	3.7e-46	4.4e-50
HvRaf-like41	Pkinase_Tyr	PF07714.16	CL0016	Protein tyrosine kinase	195	469	197	467	3	258	260	211.89	8.9e-63	1.6e-66
	Pkinase	PF00069.24	CL0016	Protein kinase domain	195	469	199	467	5	260	264	169.9	6.2e-50	1.1e-53
	Kinase-like	PF14531.5	CL0016	Kinase-like	298	449	308	415	137	250	288	25.23	8.2e-06	1.5e-09
HvRaf-like42	Pkinase	PF00069.24	CL0016	Protein kinase domain	541	830	543	826	4	258	264	170.72	3.5e-50	1.3e-53
	Pkinase_Tyr	PF07714.16	CL0016	Protein tyrosine kinase	541	763	542	744	3	209	260	138.77	1.8e-40	6.5e-44
	B_lectin	PF01453.23	n/a	D-mannose binding lectin	109	211	109	202	1	96	107	87.26	5.9e-25	2.1e-28
	S_locus_glycop	PF00954.19	n/a	S-locus glycoprotein domain	260	345	279	342	47	108	111	29.63	7.1e-07	2.6e-10
	PAN_1	PF00024.25	CL0168	PAN domain	361	437	369	420	2	55	79	24.44	1.9e-05	6.8e-09
HvRaf-like43	Pkinase	PF00069.24	CL0016	Protein kinase domain	553	833	555	779	4	222	264	169.2	1e-49	2.4e-53
	Pkinase_Tyr	PF07714.16	CL0016	Protein tyrosine kinase	553	826	554	774	3	223	260	140	7.6e-41	1.8e-44
	B_lectin	PF01453.23	n/a	D-mannose binding lectin	118	228	118	216	1	94	107	81.34	4.1e-23	9.8e-27
	S_locus_glycop	PF00954.19	n/a	S-locus glycoprotein domain	245	355	292	350	47	105	111	30.06	5.2e-07	1.3e-10
HvRaf-like44	Pkinase	PF00069.24	CL0016	Protein kinase domain	493	767	495	764	4	260	264	176.95	4.4e-52	1.3e-55
	Pkinase_Tyr	PF07714.16	CL0016	Protein tyrosine kinase	493	766	494	765	3	259	260	139.4	1.2e-40	3.5e-44
	B_lectin	PF01453.23	n/a	D-mannose binding lectin	72	172	72	162	1	93	107	82.96	1.3e-23	3.8e-27
	S_locus_glycop	PF00954.19	n/a	S-locus glycoprotein domain	215	303	238	301	46	109	111	37.56	2.5e-09	7.4e-13
HvRaf-like45	Pkinase	PF00069.24	CL0016	Protein kinase domain	539	820	541	816	4	258	264	162.56	1.1e-47	3.2e-51
	Pkinase_Tyr	PF07714.16	CL0016	Protein tyrosine kinase	539	820	540	819	3	259	260	129.6	1.1e-37	3.4e-41
	B_lectin	PF01453.23	n/a	D-mannose binding lectin	96	201	97	189	2	95	107	76.69	1.1e-21	3.4e-25
	S_locus_glycop	PF00954.19	n/a	S-locus glycoprotein domain	255	328	266	326	48	109	111	35.75	9e-09	2.7e-12
	PAN_2	PF08276.10	CL0168	PAN-like domain	349	412	377	408	25	57	66	23.71	3.6e-05	1.1e-08
HvRaf-like46	Pkinase_Tyr	PF07714.16	CL0016	Protein tyrosine kinase	226	473	226	473	1	260	260	205.27	9.3e-61	1.1e-64
	Pkinase	PF00069.24	CL0016	Protein kinase domain	226	475	229	470	4	259	264	178.43	1.6e-52	1.9e-56
HvRaf-like47	Pkinase_Tyr	PF07714.16	CL0016	Protein tyrosine kinase	290	546	292	546	3	260	260	196.14	5.7e-58	6.8e-62
	Pkinase	PF00069.24	CL0016	Protein kinase domain	292	546	298	544	9	260	264	168.04	2.3e-49	2.7e-53
HvRaf-like48	Pkinase_Tyr	PF07714.16	CL0016	Protein tyrosine kinase	497	768	499	767	3	259	260	162.96	7.5e-48	2.3e-51
	Pkinase	PF00069.24	CL0016	Protein kinase domain	497	768	498	702	2	200	264	154.16	3.9e-45	1.2e-48
	B_lectin	PF01453.23	n/a	D-mannose binding lectin	79	180	80	179	2	106	107	82.72	1.5e-23	4.6e-27
	S_locus_glycop	PF00954.19	n/a	S-locus glycoprotein domain	214	328	214	327	1	110	111	51.51	1.1e-13	3.4e-17
	PAN_2	PF08276.10	CL0168	PAN-like domain	343	403	344	402	1	65	66	52.08	5e-14	1.5e-17
HvRaf-like49	Pkinase_Tyr	PF07714.16	CL0016	Protein tyrosine kinase	515	786	517	785	3	259	260	165.53	1.2e-48	4.5e-52
	Pkinase	PF00069.24	CL0016	Protein kinase domain	515	785	516	718	2	198	264	155.88	1.2e-45	4.2e-49
	B_lectin	PF01453.23	n/a	D-mannose binding lectin	80	179	81	178	2	106	107	78.6	2.9e-22	1e-25
	PAN_2	PF08276.10	CL0168	PAN-like domain	347	407	348	406	1	65	66	50.51	1.5e-13	5.5e-17
	S_locus_glycop	PF00954.19	n/a	S-locus glycoprotein domain	211	332	211	331	1	110	111	47.75	1.7e-12	6e-16
HvRaf-like50	Pkinase_Tyr	PF07714.16	CL0016	Protein tyrosine kinase	339	591	340	591	2	260	260	222.02	7.2e-66	2.2e-69
	Pkinase	PF00069.24	CL0016	Protein kinase domain	339	591	341	589	3	260	264	194.07	2.6e-57	7.9e-61
	PAS_9	PF13426.6	CL0183	PAS domain	1	82	1	80	23	102	104	29.97	4.5e-07	1.3e-10
	PAS_3	PF08447.11	CL0183	PAS fold	1	77	1	75	11	87	89	29.41	6.7e-07	2e-10
	PAS	PF00989.24	CL0183	PAS fold	1	80	1	77	33	110	113	28.25	1.3e-06	4e-10
HvRaf-like51	Pkinase	PF00069.24	CL0016	Protein kinase domain	1	136	1	90	122	212	264	78.58	4.5e-22	5.3e-26
	Pkinase_Tyr	PF07714.16	CL0016	Protein tyrosine kinase	1	135	2	134	129	259	260	62.4	3.6e-17	4.3e-21
HvRaf-like52	Pkinase_Tyr	PF07714.16	CL0016	Protein tyrosine kinase	498	769	501	769	4	260	260	169.48	7.7e-50	1.4e-53
	Pkinase	PF00069.24	CL0016	Protein kinase domain	498	769	499	766	2	259	264	161.11	3e-47	5.4e-51
	Stress-antifung	PF01657.16	n/a	Salt stress response/antifungal	151	250	152	250	2	95	95	73.84	1.2e-20	2.2e-24
	Stress-antifung	PF01657.16	n/a	Salt stress response/antifungal	266	357	273	357	14	94	95	44.4	1.8e-11	3.3e-15
HvRaf-like53	EDR1	PF14381.5	CL0125	Ethylene-responsive protein kinase Le-CTR1	145	350	146	349	2	201	202	252.56	2.5e-75	4.5e-79
	Pkinase_Tyr	PF07714.16	CL0016	Protein tyrosine kinase	502	756	503	756	2	260	260	240.63	1.5e-71	2.7e-75
	Pkinase	PF00069.24	CL0016	Protein kinase domain	502	756	504	754	3	260	264	188.79	1.1e-55	1.9e-59
HvRaf-like54	Pkinase	PF00069.24	CL0016	Protein kinase domain	553	853	556	777	5	198	264	145.65	1.6e-42	3.7e-46
	Pkinase_Tyr	PF07714.16	CL0016	Protein tyrosine kinase	553	854	555	795	4	207	260	136.12	1.2e-39	2.8e-43
	B_lectin	PF01453.23	n/a	D-mannose binding lectin	123	228	123	220	1	98	107	38.34	9.6e-10	2.3e-13
	S_locus_glycop	PF00954.19	n/a	S-locus glycoprotein domain	277	355	287	353	46	109	111	25.37	1.5e-05	3.6e-09
HvRaf-like55	Pkinase	PF00069.24	CL0016	Protein kinase domain	91	370	94	368	4	260	264	152.35	1.4e-44	1.7e-48
	Pkinase_Tyr	PF07714.16	CL0016	Protein tyrosine kinase	91	370	95	370	5	260	260	138.09	2.9e-40	3.5e-44
HvRaf-like56	Pkinase	PF00069.24	CL0016	Protein kinase domain	559	836	561	833	4	260	264	182.59	8.4e-54	3e-57
	Pkinase_Tyr	PF07714.16	CL0016	Protein tyrosine kinase	559	835	560	835	3	260	260	136.36	9.8e-40	3.5e-43
	B_lectin	PF01453.23	n/a	D-mannose binding lectin	105	205	105	198	1	96	107	92.27	1.6e-26	5.9e-30
	S_locus_glycop	PF00954.19	n/a	S-locus glycoprotein domain	271	349	283	347	48	109	111	40.65	2.7e-10	9.6e-14
	PAN_1	PF00024.25	CL0168	PAN domain	366	442	374	424	2	54	79	27.02	3e-06	1.1e-09
	PAN_2	PF08276.10	CL0168	PAN-like domain	366	427	371	421	4	56	66	24.49	2e-05	7.3e-09
HvRaf-like57	Pkinase	PF00069.24	CL0016	Protein kinase domain	539	819	543	817	5	259	264	185.93	8e-55	2.4e-58
	Pkinase_Tyr	PF07714.16	CL0016	Protein tyrosine kinase	540	820	541	818	3	258	260	136.45	9.3e-40	2.8e-43
	B_lectin	PF01453.23	n/a	D-mannose binding lectin	80	184	81	170	2	90	107	71.95	3.4e-20	1e-23
	S_locus_glycop	PF00954.19	n/a	S-locus glycoprotein domain	214	327	260	325	45	109	111	26.15	8.5e-06	2.6e-09
	PAN_1	PF00024.25	CL0168	PAN domain	349	410	352	402	3	55	79	22.2	9.5e-05	2.8e-08
HvRaf-like58	Pkinase	PF00069.24	CL0016	Protein kinase domain	548	836	551	833	5	260	264	169.42	8.7e-50	2.1e-53
	Pkinase_Tyr	PF07714.16	CL0016	Protein tyrosine kinase	548	835	549	835	3	260	260	126.73	8.6e-37	2e-40
	B_lectin	PF01453.23	n/a	D-mannose binding lectin	81	186	82	175	2	95	107	84.13	5.6e-24	1.3e-27
	S_locus_glycop	PF00954.19	n/a	S-locus glycoprotein domain	241	324	260	322	47	109	111	32.54	8.9e-08	2.1e-11
HvRaf-like59	Pkinase_Tyr	PF07714.16	CL0016	Protein tyrosine kinase	459	711	459	711	1	260	260	230.71	1.6e-68	4.8e-72
	Pkinase	PF00069.24	CL0016	Protein kinase domain	459	711	461	709	3	260	264	203.47	3.6e-60	1.1e-63
	PAS	PF00989.24	CL0183	PAS fold	87	197	88	193	2	108	113	41.45	1.1e-10	3.2e-14
	PAS_9	PF13426.6	CL0183	PAS domain	98	198	103	195	7	99	104	37.04	2.9e-09	8.5e-13
	PAS_4	PF08448.9	CL0183	PAS fold	93	202	94	197	2	104	110	26.45	5.7e-06	1.7e-09
HvRaf-like60	Pkinase	PF00069.24	CL0016	Protein kinase domain	43	347	43	347	1	264	264	198.9	8.8e-59	1.1e-62
	Pkinase_Tyr	PF07714.16	CL0016	Protein tyrosine kinase	43	267	47	251	5	210	260	98.39	3.8e-28	4.5e-32
HvRaf-like61	Pkinase	PF00069.24	CL0016	Protein kinase domain	5	189	10	178	73	233	264	137.24	5.7e-40	6.8e-44
	Pkinase_Tyr	PF07714.16	CL0016	Protein tyrosine kinase	3	158	10	135	76	204	260	72.04	4.1e-20	5e-24
HvRaf-like62	Pkinase	PF00069.24	CL0016	Protein kinase domain	43	349	43	349	1	264	264	191.73	1.4e-56	1.6e-60
	Pkinase_Tyr	PF07714.16	CL0016	Protein tyrosine kinase	43	269	47	252	5	209	260	90.82	7.7e-26	9.3e-30
HvRaf-like63	EDR1	PF14381.5	CL0125	Ethylene-responsive protein kinase Le-CTR1	136	335	137	335	2	202	202	231.83	5.6e-69	1e-72
	Pkinase_Tyr	PF07714.16	CL0016	Protein tyrosine kinase	731	983	732	982	2	259	260	214.77	1.2e-63	2.1e-67
	Pkinase	PF00069.24	CL0016	Protein kinase domain	731	983	734	980	4	259	264	179.77	6.1e-53	1.1e-56
HvRaf-like64	Lectin_legB	PF00139.18	CL0004	Legume lectin domai	24	281	25	280	2	249	250	254.27	1.1e-75	2e-79
	Pkinase	PF00069.24	CL0016	Protein kinase domain	352	621	353	562	2	205	264	151.84	2e-44	3.6e-48
	Pkinase_Tyr	PF07714.16	CL0016	Protein tyrosine kinase	352	622	357	563	6	216	260	148.37	2.1e-43	3.8e-47
HvRaf-like65	Pkinase	PF00069.24	CL0016	Protein kinase domain	71	328	73	311	3	245	264	198.16	1.5e-58	1.8e-62
	Pkinase_Tyr	PF07714.16	CL0016	Protein tyrosine kinase	71	299	71	270	1	209	260	119.21	1.7e-34	2e-38
HvRaf-like66	Pkinase_Tyr	PF07714.16	CL0016	Protein tyrosine kinase	549	819	551	815	3	256	260	165.46	1.3e-48	3.9e-52
	Pkinase	PF00069.24	CL0016	Protein kinase domain	549	817	549	814	1	257	264	163.62	5.1e-48	1.5e-51
	B_lectin	PF01453.23	n/a	D-mannose binding lectin	93	207	94	205	2	105	107	94.83	2.6e-27	7.8e-31
	S_locus_glycop	PF00954.19	n/a	S-locus glycoprotein domain	237	347	237	346	1	110	111	74.91	6.2e-21	1.9e-24
	PAN_2	PF08276.10	CL0168	PAN-like domain	368	440	373	439	3	65	66	60.94	8.5e-17	2.5e-20
HvRaf-like67	Pkinase	PF00069.24	CL0016	Protein kinase domain	1	106	1	98	103	194	264	79.23	2.8e-22	3.4e-26
	Pkinase_Tyr	PF07714.16	CL0016	Protein tyrosine kinase	1	110	1	101	109	206	260	75.99	2.6e-21	3.1e-25
HvRaf-like68	Pkinase	PF00069.24	CL0016	Protein kinase domain	375	646	377	644	3	260	264	175.04	1.7e-51	4e-55
	Pkinase_Tyr	PF07714.16	CL0016	Protein tyrosine kinase	375	646	377	644	3	258	260	151.39	2.6e-44	6.1e-48
	B_lectin	PF01453.23	n/a	D-mannose binding lectin	1	55	2	38	54	91	107	39.61	3.9e-10	9.3e-14
HvRaf-like69	Pkinase	PF00069.24	CL0016	Protein kinase domain	692	996	694	994	3	260	264	115.83	1.9e-33	7e-37
	Pkinase_Tyr	PF07714.16	CL0016	Protein tyrosine kinase	693	996	711	996	7	260	260	107.85	4.9e-31	1.8e-34
	LRR_8	PF13855.5	CL0022	Leucine rich repeat	510	576	517	576	1	61	61	27.23	2.2e-06	7.9e-10
	LRR_1	PF00560.32	CL0022	Leucine rich repeat	255	277	255	277	1	23	23	10.32	0.82	0.0003
	LRR_1	PF00560.32	CL0022	Leucine rich repeat	470	492	470	492	1	23	23	10.4	0.77	0.00028
	LRRNT_2	PF08263.11	n/a	Leucine rich repeat N-terminal domain	36	79	38	78	3	40	41	40.33	2.5e-10	9.2e-14
HvRaf-like70	Pkinase_Tyr	PF07714.16	CL0016	Protein tyrosine kinase	847	1110	849	1110	3	260	260	210.44	2.5e-62	4.4e-66
	Pkinase	PF00069.24	CL0016	Protein kinase domain	847	1110	848	1107	2	259	264	163.27	6.5e-48	1.2e-51
	PB1	PF00564.23	CL0072	PB1 domain	100	187	105	185	6	82	84	65.91	2.1e-18	3.7e-22
HvRaf-like71	Pkinase_Tyr	PF07714.16	CL0016	Protein tyrosine kinase	476	729	478	729	3	260	260	221.36	1.1e-65	4.8e-69
	Pkinase	PF00069.24	CL0016	Protein kinase domain	476	729	479	727	4	260	264	190.8	2.6e-56	1.1e-59
	PAS	PF00989.24	CL0183	PAS fold	110	220	111	218	2	110	113	56.54	2.2e-15	9.2e-19
	PAS_9	PF13426.6	CL0183	PAS domain	120	222	123	220	4	101	104	47.15	2e-12	8.5e-16
	PAS_4	PF08448.9	CL0183	PAS fold	116	226	117	221	2	105	110	33.14	4.8e-08	2e-11
	PAS_8	PF13188.6	CL0183	PAS domain	110	180	111	165	2	55	67	30.02	3.4e-07	1.4e-10
	PAS_3	PF08447.11	CL0183	PAS fold	132	218	132	217	1	88	89	28.28	1.5e-06	6.3e-10
HvRaf-like72	Pkinase_Tyr	PF07714.16	CL0016	Protein tyrosine kinase	183	431	183	431	1	260	260	231.39	1e-68	1.2e-72
	Pkinase	PF00069.24	CL0016	Protein kinase domain	183	431	187	429	5	260	264	189.47	6.7e-56	8e-60
HvRaf-like73	Pkinase_Tyr	PF07714.16	CL0016	Protein tyrosine kinase	55	349	58	346	4	257	260	157.88	2.7e-46	3.2e-50
	Pkinase	PF00069.24	CL0016	Protein kinase domain	55	346	55	277	1	196	264	138.51	2.3e-40	2.8e-44
HvRaf-like74	Pkinase	PF00069.24	CL0016	Protein kinase domain	107	378	108	375	2	258	264	146.69	7.5e-43	1.3e-46
	Pkinase_Tyr	PF07714.16	CL0016	Protein tyrosine kinase	107	379	108	377	2	258	260	143.52	6.5e-42	1.2e-45
HvRaf-like75	Pkinase	PF00069.24	CL0016	Protein kinase domain	48	328	49	326	2	260	264	182.01	1.3e-53	2.3e-57
	Pkinase_Tyr	PF07714.16	CL0016	Protein tyrosine kinase	48	328	50	328	3	260	260	135.84	1.4e-39	2.6e-43
	DUF3475	PF11961.7	n/a	Domain of unknown function (DUF3475)	400	456	402	455	3	56	57	68.7	3.1e-19	5.5e-23
HvRaf-like76	Pkinase	PF00069.24	CL0016	Protein kinase domain	48	328	48	326	1	260	264	188.54	1.3e-55	1.5e-59
	Pkinase_Tyr	PF07714.16	CL0016	Protein tyrosine kinase	48	328	50	327	3	259	260	140.75	4.5e-41	5.4e-45
HvRaf-like77	Pkinase	PF00069.24	CL0016	Protein kinase domain	367	638	368	636	2	259	264	173.29	5.8e-51	1e-54
	Pkinase_Tyr	PF07714.16	CL0016	Protein tyrosine kinase	367	639	370	639	4	260	260	166.39	6.8e-49	1.2e-52
	Stress-antifung	PF01657.16	n/a	Salt stress response/antifungal	49	145	54	144	6	94	95	57.57	1.4e-15	2.6e-19
	Stress-antifung	PF01657.16	n/a	Salt stress response/antifungal	162	262	170	261	10	94	95	37.37	2.9e-09	5.1e-13
HvRaf-like78	Pkinase	PF00069.24	CL0016	Protein kinase domain	1	224	1	220	51	257	264	136.34	1.1e-39	1.3e-43
	Pkinase_Tyr	PF07714.16	CL0016	Protein tyrosine kinase	1	225	1	222	54	257	260	127.05	6.8e-37	8.1e-41
HvRaf-like79	Pkinase_Tyr	PF07714.16	CL0016	Protein tyrosine kinase	372	547	372	541	1	180	260	156.98	5e-46	6e-50
	Pkinase	PF00069.24	CL0016	Protein kinase domain	372	550	375	540	4	170	264	148.42	2.2e-43	2.7e-47
HvRaf-like80	Pkinase	PF00069.24	CL0016	Protein kinase domain	66	341	68	337	4	258	264	167.35	3.7e-49	4.5e-53
	Pkinase_Tyr	PF07714.16	CL0016	Protein tyrosine kinase	66	341	67	340	3	259	260	128.24	3e-37	3.5e-41
HvRaf-like81	Pkinase_Tyr	PF07714.16	CL0016	Protein tyrosine kinase	68	344	68	343	1	259	260	202.9	4.9e-60	5.9e-64
	Pkinase	PF00069.24	CL0016	Protein kinase domain	68	344	71	342	4	260	264	169.06	1.1e-49	1.3e-53
HvRaf-like82	Pkinase_Tyr	PF07714.16	CL0016	Protein tyrosine kinase	85	358	86	358	2	260	260	204.94	1.2e-60	1.4e-64
	Pkinase	PF00069.24	CL0016	Protein kinase domain	85	358	88	356	4	260	264	165.93	1e-48	1.2e-52
HvRaf-like83	LRR_8	PF13855.5	CL0022	Leucine rich repeat	313	373	314	370	2	58	61	32.42	5.3e-08	1.9e-11
	LRR_8	PF13855.5	CL0022	Leucine rich repeat	384	445	386	445	2	61	61	27.19	2.3e-06	8.1e-10
	LRR_8	PF13855.5	CL0022	Leucine rich repeat	492	544	503	543	20	60	61	27.51	1.8e-06	6.5e-10
	LRR_8	PF13855.5	CL0022	Leucine rich repeat	556	616	558	615	3	60	61	36.21	3.5e-09	1.2e-12
	Pkinase	PF00069.24	CL0016	Protein kinase domain	817	1091	818	1026	2	205	264	145.24	2.1e-42	7.4e-46
	Pkinase_Tyr	PF07714.16	CL0016	Protein tyrosine kinase	817	1092	820	1020	4	209	260	139.59	1e-40	3.7e-44
	LRR_1	PF00560.32	CL0022	Leucine rich repeat	142	164	142	164	1	23	23	9.82	1.2	0.00043
	LRRNT_2	PF08263.11	n/a	Leucine rich repeat N-terminal domain	49	89	50	89	2	41	41	35.54	8e-09	2.9e-12
HvRaf-like84	Pkinase_Tyr	PF07714.16	CL0016	Protein tyrosine kinase	468	731	471	730	4	259	260	212.67	5.1e-63	9.2e-67
	Pkinase	PF00069.24	CL0016	Protein kinase domain	468	730	469	727	2	258	264	162.84	8.8e-48	1.6e-51
	PB1	PF00564.23	CL0072	PB1 domain	57	142	59	140	3	82	84	54.44	7.9e-15	1.4e-18
HvRaf-like85	Pkinase	PF00069.24	CL0016	Protein kinase domain	1	206	2	206	86	264	264	144.7	3e-42	3.6e-46
	Pkinase_Tyr	PF07714.16	CL0016	Protein tyrosine kinase	1	144	1	115	88	206	260	63.65	1.5e-17	1.8e-21
HvRaf-like86	Pkinase_Tyr	PF07714.16	CL0016	Protein tyrosine kinase	92	353	94	353	3	260	260	207.48	2e-61	3.5e-65
	Pkinase	PF00069.24	CL0016	Protein kinase domain	93	353	95	351	4	260	264	192.45	8.2e-57	1.5e-60
	Kinase-like	PF14531.5	CL0016	Kinase-like	173	334	187	322	140	271	288	31.88	7.7e-08	1.4e-11
HvRaf-like87	Pkinase	PF00069.24	CL0016	Protein kinase domain	572	845	576	774	5	198	264	145.09	2.3e-42	4.1e-46
	Pkinase_Tyr	PF07714.16	CL0016	Protein tyrosine kinase	573	841	578	773	7	207	260	125.59	1.9e-36	3.4e-40
	Usp	PF00582.25	CL0039	Universal stress protein family	41	171	44	170	4	140	141	24.47	3e-05	5.3e-09
HvRaf-like88	LRR_8	PF13855.5	CL0022	Leucine rich repeat	495	555	496	553	2	59	61	36.59	2.6e-09	1.1e-12
	Pkinase	PF00069.24	CL0016	Protein kinase domain	756	1044	757	1041	2	258	264	131.89	2.4e-38	1e-41
	Pkinase_Tyr	PF07714.16	CL0016	Protein tyrosine kinase	756	1045	760	976	5	212	260	127.04	6.9e-37	2.9e-40
	LRR_1	PF00560.32	CL0022	Leucine rich repeat	544	566	544	566	1	23	23	9.57	1.4	0.00061
	LRRNT_2	PF08263.11	n/a	Leucine rich repeat N-terminal domain	1	28	3	28	16	41	41	19.84	0.00065	2.7e-07
HvRaf-like89	Pkinase_Tyr	PF07714.16	CL0016	Protein tyrosine kinase	355	627	358	627	4	260	260	167.8	2.5e-49	4.5e-53
	Pkinase	PF00069.24	CL0016	Protein kinase domain	355	627	356	624	2	259	264	162.21	1.4e-47	2.5e-51
	Stress-antifung	PF01657.16	n/a	Salt stress response/antifungal	48	138	52	136	12	92	95	32.52	9.3e-08	1.7e-11
	Stress-antifung	PF01657.16	n/a	Salt stress response/antifungal	182	269	188	268	21	93	95	28.64	1.5e-06	2.7e-10
HvRaf-like90	Pkinase_Tyr	PF07714.16	CL0016	Protein tyrosine kinase	23	285	26	239	4	207	260	164.3	2.9e-48	3.5e-52
	Pkinase	PF00069.24	CL0016	Protein kinase domain	23	285	24	227	2	198	264	160.01	6.5e-47	7.8e-51
HvRaf-like91	Pkinase_Tyr	PF07714.16	CL0016	Protein tyrosine kinase	946	1209	948	1209	3	260	260	213.19	3.6e-63	6.4e-67
	Pkinase	PF00069.24	CL0016	Protein kinase domain	946	1208	947	1206	2	259	264	170.87	3.1e-50	5.6e-54
	PB1	PF00564.23	CL0072	PB1 domain	183	270	184	269	2	83	84	67.63	6e-19	1.1e-22
HvRaf-like92	Pkinase_Tyr	PF07714.16	CL0016	Protein tyrosine kinase	263	512	263	511	1	259	260	237.86	1.1e-70	1.3e-74
	Pkinase	PF00069.24	CL0016	Protein kinase domain	263	511	267	509	5	259	264	199.58	5.5e-59	6.6e-63
HvRaf-like93	Pkinase	PF00069.24	CL0016	Protein kinase domain	38	305	39	303	2	260	264	168.91	1.2e-49	3.7e-53
	Pkinase	PF00069.24	CL0016	Protein kinase domain	362	615	362	614	1	263	264	206.78	3.5e-61	1e-64
	Pkinase_Tyr	PF07714.16	CL0016	Protein tyrosine kinase	38	305	40	305	3	260	260	154.29	3.3e-45	1e-48
	Pkinase_Tyr	PF07714.16	CL0016	Protein tyrosine kinase	362	612	364	610	3	257	260	117.81	4.5e-34	1.3e-37
	Kinase-like	PF14531.5	CL0016	Kinase-like	445	603	457	564	141	253	288	25.42	7.2e-06	2.2e-09
	NAF	PF03822.13	CL0573	NAF domain	659	716	662	716	5	54	54	31.15	1.8e-07	5.3e-11
HvRaf-like94	Pkinase_Tyr	PF07714.16	CL0016	Protein tyrosine kinase	2	120	4	118	142	258	260	95.83	2.3e-27	2.7e-31
	Pkinase	PF00069.24	CL0016	Protein kinase domain	3	119	6	117	138	259	264	68.63	4.9e-19	5.8e-23
HvRaf-like95	Pkinase_Tyr	PF07714.16	CL0016	Protein tyrosine kinase	144	218	146	207	3	69	260	22.28	6.3e-05	7.6e-09
	Pkinase_Tyr	PF07714.16	CL0016	Protein tyrosine kinase	218	420	220	420	54	260	260	167.32	3.5e-49	4.2e-53
	Pkinase	PF00069.24	CL0016	Protein kinase domain	218	421	220	417	51	259	264	146.33	9.7e-43	1.2e-46
HvRaf-like96	Pkinase_Tyr	PF07714.16	CL0016	Protein tyrosine kinase	28	288	32	288	5	260	260	190.64	2.7e-56	3.2e-60
	Pkinase	PF00069.24	CL0016	Protein kinase domain	30	289	33	286	6	260	264	180.04	5e-53	6e-57
HvRaf-like97	Pkinase_Tyr	PF07714.16	CL0016	Protein tyrosine kinase	95	367	97	364	3	257	260	169.76	6.4e-50	7.6e-54
	Pkinase	PF00069.24	CL0016	Protein kinase domain	95	365	95	299	1	198	264	157.28	4.4e-46	5.3e-50
HvRaf-like98	Pkinase	PF00069.24	CL0016	Protein kinase domain	537	816	540	814	4	261	264	177.41	3.2e-52	9.5e-56
	Pkinase_Tyr	PF07714.16	CL0016	Protein tyrosine kinase	537	766	539	735	3	204	260	132.83	1.2e-38	3.5e-42
	B_lectin	PF01453.23	n/a	D-mannose binding lectin	100	205	100	193	1	95	107	88.04	3.4e-25	1e-28
	S_locus_glycop	PF00954.19	n/a	S-locus glycoprotein domain	223	339	273	336	45	108	111	38.94	9.1e-10	2.7e-13
	PAN_2	PF08276.10	CL0168	PAN-like domain	355	415	360	410	7	59	66	22.82	6.8e-05	2e-08
HvRaf-like99	Pkinase_Tyr	PF07714.16	CL0016	Protein tyrosine kinase	362	614	363	614	2	260	260	219.03	5.9e-65	2.1e-68
	Pkinase	PF00069.24	CL0016	Protein kinase domain	362	614	364	612	3	260	264	191.65	1.4e-56	5.2e-60
	PAS_9	PF13426.6	CL0183	PAS domain	2	104	5	103	5	103	104	53.71	1.8e-14	6.6e-18
	PAS	PF00989.24	CL0183	PAS fold	1	102	4	101	14	112	113	44.7	1e-11	3.7e-15
	PAS_3	PF08447.11	CL0183	PAS fold	13	99	14	97	2	87	89	38.78	8e-10	2.9e-13
	PAS_4	PF08448.9	CL0183	PAS fold	1	107	2	104	6	107	110	32.45	7.8e-08	2.8e-11
HvRaf-like100	Pkinase_Tyr	PF07714.16	CL0016	Protein tyrosine kinase	823	1086	824	1086	2	260	260	205.2	9.7e-61	1.7e-64
	Pkinase	PF00069.24	CL0016	Protein kinase domain	823	1086	824	1084	2	260	264	158.6	1.7e-46	3.1e-50
	PB1	PF00564.23	CL0072	PB1 domain	34	122	35	120	2	82	84	60.38	1.1e-16	2e-20
HvRaf-like101	Pkinase	PF00069.24	CL0016	Protein kinase domain	691	987	694	966	5	241	264	132.05	2.2e-38	9.2e-42
	Pkinase_Tyr	PF07714.16	CL0016	Protein tyrosine kinase	690	969	694	900	5	205	260	127.79	4.1e-37	1.7e-40
	LRR_8	PF13855.5	CL0022	Leucine rich repeat	75	132	94	131	23	60	61	27.48	1.8e-06	7.7e-10
	LRR_6	PF13516.5	CL0022	Leucine Rich repeat	118	135	118	134	1	17	24	10.32	0.55	0.00023
	LRRNT_2	PF08263.11	n/a	Leucine rich repeat N-terminal domain	32	70	33	69	3	40	41	21.18	0.00025	1e-07
HvRaf-like102	Pkinase	PF00069.24	CL0016	Protein kinase domain	170	438	181	431	46	256	264	65.62	4e-18	4.8e-22
	Pkinase_Tyr	PF07714.16	CL0016	Protein tyrosine kinase	168	437	179	434	47	257	260	56.57	2.2e-15	2.6e-19
HvRaf-like103	Pkinase_Tyr	PF07714.16	CL0016	Protein tyrosine kinase	100	373	103	370	4	257	260	161.38	2.3e-47	2.7e-51
	Pkinase	PF00069.24	CL0016	Protein kinase domain	100	376	101	369	2	258	264	161.68	2e-47	2.4e-51
HvRaf-like104	Pkinase	PF00069.24	CL0016	Protein kinase domain	87	341	89	341	3	264	264	223.44	2.9e-66	3.5e-70
	Pkinase_Tyr	PF07714.16	CL0016	Protein tyrosine kinase	87	338	90	336	4	257	260	138.1	2.9e-40	3.5e-44
HvRaf-like105	Pkinase_Tyr	PF07714.16	CL0016	Protein tyrosine kinase	1010	1273	1012	1273	3	260	260	201.29	1.5e-59	2.7e-63
	Pkinase	PF00069.24	CL0016	Protein kinase domain	1010	1273	1011	1271	2	260	264	159.33	1e-46	1.9e-50
	PB1	PF00564.23	CL0072	PB1 domain	51	146	55	145	5	83	84	52.27	3.8e-14	6.7e-18
HvRaf-like106	Pkinase	PF00069.24	CL0016	Protein kinase domain	849	1124	851	1122	3	260	264	164.63	2.5e-48	7.5e-52
	Pkinase_Tyr	PF07714.16	CL0016	Protein tyrosine kinase	850	1124	854	1124	6	260	260	136.32	1e-39	3e-43
	LRRNT_2	PF08263.11	n/a	Leucine rich repeat N-terminal domain	56	96	57	96	2	41	41	39.31	5.3e-10	1.6e-13
HvRaf-like107	Pkinase_Tyr	PF07714.16	CL0016	Protein tyrosine kinase	507	777	512	774	6	257	260	158.3	2e-46	6e-50
	Pkinase	PF00069.24	CL0016	Protein kinase domain	507	774	511	712	5	201	264	148.44	2.2e-43	6.5e-47
	B_lectin	PF01453.23	n/a	D-mannose binding lectin	72	181	73	180	2	106	107	104.47	2.6e-30	7.9e-34
	S_locus_glycop	PF00954.19	n/a	S-locus glycoprotein domain	211	326	211	325	1	110	111	72.14	4.5e-20	1.3e-23
	PAN_2	PF08276.10	CL0168	PAN-like domain	339	414	348	414	5	66	66	63.32	1.5e-17	4.6e-21
HvRaf-like108	EDR1	PF14381.5	CL0125	Ethylene-responsive protein kinase Le-CTR1	35	239	36	239	2	202	202	221.08	1.1e-65	2e-69
	Pkinase_Tyr	PF07714.16	CL0016	Protein tyrosine kinase	665	904	666	902	2	245	260	202.33	7.4e-60	1.3e-63
	Pkinase	PF00069.24	CL0016	Protein kinase domain	665	903	668	871	4	205	264	169.18	1e-49	1.9e-53
HvRaf-like109	Pkinase	PF00069.24	CL0016	Protein kinase domain	811	1087	813	1084	3	259	264	154.1	4.1e-45	1.5e-48
	Pkinase_Tyr	PF07714.16	CL0016	Protein tyrosine kinase	812	1087	816	1087	6	260	260	136.44	9.3e-40	3.4e-43
	LRR_1	PF00560.32	CL0022	Leucine Rich Repeat	495	517	495	516	1	22	23	13.05	0.1	3.7e-05
	LRR_1	PF00560.32	CL0022	Leucine Rich Repeat	543	565	543	565	1	23	23	12.08	0.22	7.8e-05
	LRRNT_2	PF08263.11	n/a	Leucine rich repeat N-terminal domain	22	62	23	61	2	40	41	31.31	1.7e-07	6e-11
HvRaf-like110	Pkinase_Tyr	PF07714.16	CL0016	Protein tyrosine kinase	289	552	293	552	6	260	260	150.28	5.6e-44	1e-47
	Pkinase	PF00069.24	CL0016	Protein kinase domain	288	553	291	550	4	260	264	142.34	1.6e-41	2.9e-45
HvRaf-like111	Pkinase_Tyr	PF07714.16	CL0016	Protein tyrosine kinase	135	389	138	389	4	260	260	222.89	3.9e-66	4.7e-70
	Pkinase	PF00069.24	CL0016	Protein kinase domain	139	389	143	387	9	260	264	179.66	6.6e-53	7.9e-57
HvRaf-like112	Pkinase_Tyr	PF07714.16	CL0016	Protein tyrosine kinase	263	512	264	511	2	259	260	213.34	3.2e-63	5.8e-67
	Pkinase	PF00069.24	CL0016	Protein kinase domain	263	512	265	509	3	259	264	170.49	4.1e-50	7.4e-54
	ACT	PF01842.24	CL0070	ACT domain	162	218	163	209	2	51	67	29.04	6e-07	1.1e-10
HvRaf-like113	Pkinase	PF00069.24	CL0016	Protein kinase domain	37	321	38	318	2	258	264	168.24	2e-49	3.6e-53
	Pkinase_Tyr	PF07714.16	CL0016	Protein tyrosine kinase	37	322	39	318	3	256	260	137.6	4.1e-40	7.4e-44
	Motile_Sperm	PF00635.25	CL0556	MSP (Major sperm protein) domain	351	459	353	457	4	107	109	47.62	1.1e-12	2e-16
HvRaf-like114	Pkinase_Tyr	PF07714.16	CL0016	Protein tyrosine kinase	708	997	711	997	4	260	260	144.11	4.2e-42	1.8e-45
	Pkinase	PF00069.24	CL0016	Protein kinase domain	708	998	710	996	3	261	264	142.7	1.2e-41	5.2e-45
	LRR_8	PF13855.5	CL0022	Leucine rich repeat	547	607	548	607	2	61	61	35.74	4.8e-09	2e-12
	LRR_1	PF00560.32	CL0022	Leucine Rich Repeat	573	595	573	595	1	23	23	14.35	0.039	1.6e-05
	LRR_6	PF13516.5	CL0022	Leucine Rich repeat	571	588	572	586	3	17	24	12.08	0.15	6.3e-05
	LRR_6	PF13516.5	CL0022	Leucine Rich repeat	593	610	593	609	1	17	24	8.78	1.7	0.00072
	LRRNT_2	PF08263.11	n/a	Leucine rich repeat N-terminal domain	46	86	48	85	3	40	41	30.95	2.2e-07	9.2e-11
HvRaf-like115	Pkinase_Tyr	PF07714.16	CL0016	Protein tyrosine kinase	98	352	100	352	3	260	260	216.22	4.2e-64	7.6e-68
	Pkinase	PF00069.24	CL0016	Protein kinase domain	100	352	106	349	9	259	264	183.45	4.6e-54	8.2e-58
HvRaf-like116	Lectin_legB	PF00139.18	CL0004	Legume lectin domain	32	281	33	272	2	240	250	216.17	4.9e-64	8.8e-68
	Pkinase	PF00069.24	CL0016	Protein kinase domain	351	620	352	617	2	259	264	171.05	2.8e-50	5e-54
	Pkinase_Tyr	PF07714.16	CL0016	Protein tyrosine kinase	351	620	353	615	3	255	260	159.07	1.2e-46	2.1e-50
HvRaf-like117	Pkinase	PF00069.24	CL0016	Protein kinase domain	260	525	262	523	3	259	264	141.08	3.8e-41	4.6e-45
	Pkinase_Tyr	PF07714.16	CL0016	Protein tyrosine kinase	260	526	263	525	4	259	260	136.67	7.9e-40	9.5e-44
HvRaf-like118	Pkinase_Tyr	PF07714.16	CL0016	Protein tyrosine kinase	144	398	146	398	3	260	260	230.14	2.4e-68	2.9e-72
	Pkinase	PF00069.24	CL0016	Protein kinase domain	147	398	152	395	9	259	264	191.5	1.6e-56	1.9e-60
HvRaf-like119	Pkinase_Tyr	PF07714.16	CL0016	Protein tyrosine kinase	831	1094	833	1093	3	259	260	203.3	3.7e-60	6.7e-64
	Pkinase	PF00069.24	CL0016	Protein kinase domain	831	1093	832	1090	2	258	264	160.63	4.2e-47	7.5e-51
	PB1	PF00564.23	CL0072	PB1 domain	31	120	35	119	5	83	84	54.19	9.4e-15	1.7e-18
HvRaf-like120	Pkinase_Tyr	PF07714.16	CL0016	Protein tyrosine kinase	49	313	49	312	1	259	260	94.01	8.2e-27	9.8e-31
	Pkinase	PF00069.24	CL0016	Protein kinase domain	49	313	51	311	3	260	264	86.2	2.1e-24	2.5e-28
HvRaf-like121	Pkinase	PF00069.24	CL0016	Protein kinase domain	500	774	502	771	4	260	264	158.2	2.3e-46	6.9e-50
	Pkinase_Tyr	PF07714.16	CL0016	Protein tyrosine kinase	500	773	501	773	3	260	260	125.6	1.9e-36	5.7e-40
	B_lectin	PF01453.23	n/a	D-mannose binding lectin	79	182	80	171	2	95	107	85.97	1.5e-24	4.5e-28
	S_locus_glycop	PF00954.19	n/a	S-locus glycoprotein domain	232	312	249	310	48	109	111	25.02	1.9e-05	5.7e-09
	PAN_2	PF08276.10	CL0168		328	386	328	382	1	56	66	25.49	1e-05	3e-09
HvZIK1	Pkinase	PF00069.24	CL0016	Protein kinase domain	81	339	85	339	6	264	264	167.22	4.1e-49	4.9e-53
	Pkinase_Tyr	PF07714.16	CL0016	Protein tyrosine kinase	81	336	84	334	5	257	260	119.03	1.9e-34	2.3e-38
HvZIK2	Pkinase_Tyr	PF07714.16	CL0016	Protein tyrosine kinase	1	256	3	256	5	264	264	167.48	3.4e-49	4.1e-53
	Pkinase	PF00069.24	CL0016	Protein kinase domain	1	253	3	250	5	256	260	112.49	1.9e-32	2.3e-36
HvZIK3	Pkinase	PF00069.24	CL0016	Protein kinase domain	1	269	3	269	3	264	264	142.28	1.7e-41	3e-45
	Pkinase_Tyr	PF07714.16	CL0016	Protein tyrosine kinase	1	266	2	251	2	243	260	95.63	2.6e-27	4.7e-31
	OSR1_C	PF12202.7	CL0487	Oxidative-stress-responsive kinase 1 C-terminal domain	327	379	337	378	22	63	64	22.92	6.8e-05	1.2e-08
HvZIK4	Pkinase	PF00069.24	CL0016	Protein kinase domain	25	282	28	282	4	264	264	174.26	2.9e-51	3.5e-55
	Pkinase_Tyr	PF07714.16	CL0016	Protein tyrosine kinase	25	279	27	275	3	255	260	122.96	1.2e-35	1.4e-39

## Sheet: Table S2
Table S2. Characteristics of cis-acting regulatory elements in the promoter region of these identified barley MAPK cascade genes
Function	Promoter name	Annotation	Total No.	HvRaf-like1	HvRaf-like2	HvRaf-like3	HvRaf-like4	HvMAPK1	HvRaf-like5	HvRaf-like6	HvMEKK1	HvRaf-like7	HvRaf-like8	HvRaf-like9	HvMEKK2	HvMEKK3	HvMEKK4	HvMEKK5	HvMEKK6	HvRaf-like10	HvMAPKK1	HvRaf-like11	HvMAPK2	HvMAPK3	HvRaf-like12	HvMAPK4	HvRaf-like13	HvRaf-like14	HvRaf-like15	HvZIK1	HvZIK2	HvRaf-like16	HvMEKK7	HvRaf-like17	HvRaf-like18	HvRaf-like19	HvRaf-like20	HvRaf-like21	HvRaf-like22	HvMEKK9	HvRaf-like23	HvRaf-like24	HvRaf-like25	HvRaf-like26	HvMEKK8	HvRaf-like27	HvRaf-like28	HvRaf-like29	HvRaf-like30
Motifs related to growth and development	ABRE	cis-acting element involved in the abscisic acid responsiveness	133	-	-	5	-	1	-	4	3	-	3	5	6	-	3	1	4	2	3	3	-	-	-	1	-	-	3	5	-	4	-	-	2	-	-	2	3	4	2	4	2	6	-	-	6	3	1
	ARE	cis-acting regulatory element essential for the anaerobic induction	107	2	2	-	-	-	2	-	1	1	-	-	-	-	1	-	-	2	-	-	-	1	2	3	-	1	-	1	-	1	-	-	2	1	1	2	1	-	4	1	2	1	-	1	-	1	-
	AuxRR-core	cis-acting regulatory element involved in auxin responsiveness	25	-	1	-	-	-	-	-	-	-	-	-	-	-	-	-	1	1	-	-	-	-	-	-	2	-	-	1	-	-	-	-	1	-	-	-	-	-	-	1	-	-	-	-	-	-	1
	Box-W1	fungal elicitor responsive element	89	3	3	-	-	-	1	-	-	-	2	2	1	1	1	-	1	-	-	1	-	-	-	-	-	-	1	1	-	1	1	1	4	1	-	-	3	1	-	-	1	-	-	-	-	1	1
	CE3	cis-acting element involved in ABA and VP1 responsiveness	13	-	-	-	-	-	-	-	-	-	-	-	-	-	-	-	1	-	-	-	-	-	-	-	-	1	-	-	-	-	-	-	-	-	1	-	-	-	-	-	-	-	-	-	-	1	-
	CGTCA-motif	cis-acting regulatory element involved in the MeJA-responsiveness	150	-	-	1	1	1	2	4	1	1	2	-	1	4	4	5	1	6	3	1	3	-	-	1	2	3	4	-	-	2	1	5	3	5	5	-	3	-	2	-	2	3	1	1	2	3	7
	C-repeat/DRE	regulatory element involved in cold- and dehydration-responsiveness	13	-	-	-	-	-	-	-	-	-	-	-	-	-	-	-	-	-	-	-	-	-	-	-	-	-	-	1	-	-	-	-	-	-	-	-	-	-	-	-	-	-	-	-	1	1	-
	ERE	ethylene-responsive element	19	-	-	-	-	-	-	-	-	-	-	-	-	1	-	-	-	-	-	-	-	-	-	-	-	1	-	-	-	-	-	-	-	1	1	-	-	1	1	-	-	-	-	-	-	-	-
	GARE-motif	gibberellin-responsive element	86	-	2	-	1	1	2	1	-	2	1	1	1	-	-	-	-	-	-	-	-	-	-	-	-	-	-	-	-	1	1	1	1	-	1	2	1	-	2	-	1	1	-	-	-	-	-
	HSE	cis-acting element involved in heat stress responsiveness	62	-	-	1	-	-	-	-	-	1	2	-	-	1	-	1	-	-	-	-	-	-	-	-	2	-	-	1	-	-	1	-	1	-	-	-	2	-	1	1	-	-	-	-	-	2	1
	LTR	cis-acting element involved in low-temperature responsiveness	75	1	-	-	-	-	2	-	-	1	-	-	1	3	1	-	1	-	1	-	1	-	1	-	-	2	1	1	-	-	1	-	2	4	1	-	-	-	2	-	1	-	-	-	-	-	1
	MBS	MYB binding site involved in drought-inducibility	130	3	6	3	-	3	1	1	-	-	-	5	2	-	-	-	1	2	1	-	3	2	3	-	2	-	4	1	-	-	2	1	4	2	-	2	-	-	-	1	2	4	-	-	1	2	-
	P-box	gibberellin-responsive element	47	-	1	-	1	-	-	-	1	1	-	-	1	-	-	-	-	1	-	-	1	1	-	-	1	1	-	1	-	-	-	-	1	-	-	-	1	1	-	-	1	-	-	-	-	-	-
	SARE	cis-acting element involved in salicylic acid responsiveness	3	-	-	-	-	-	-	-	-	-	-	-	-	-	-	-	-	-	-	-	-	-	-	-	-	-	-	-	-	-	-	-	-	-	-	-	-	-	-	-	-	-	1	-	-	-	-
	TATC-box	cis-acting element involved in gibberellin-responsiveness	31	-	-	-	-	-	-	-	-	-	-	-	-	-	-	-	-	-	-	-	-	-	1	-	-	-	1	-	-	1	-	1	-	1	-	-	-	1	1	-	-	-	-	-	-	-	-
	TCA-element	cis-acting element involved in salicylic acid responsiveness	82	2	1	-	2	-	2	-	1	-	-	-	2	-	-	-	-	1	1	1	4	3	-	1	-	1	-	1	-	-	3	1	2	1	-	-	-	1	-	-	3	-	-	1	-	2	-
	TC-rich repeats	cis-acting element involved in defense and stress responsiveness	80	-	1	-	1	-	-	-	1	2	1	1	-	1	-	-	2	-	-	-	-	2	-	-	3	3	-	1	-	-	-	-	1	2	1	-	-	2	1	1	1	-	1	-	-	-	-
	TGA-box	part of an auxin-responsive element	7	-	-	-	-	-	-	-	-	-	-	-	-	-	-	-	-	1	-	-	-	-	-	-	-	1	-	-	-	-	-	-	-	-	-	-	-	-	-	-	-	-	-	-	-	-	-
	TGACG-motif	cis-acting regulatory element involved in the MeJA-responsiveness	150	-	-	1	1	1	2	4	1	1	2	-	1	4	4	5	1	6	3	1	3	-	-	1	2	3	4	-	-	2	1	5	3	5	5	-	3	-	2	-	2	3	1	1	2	3	7
	TGA-element	auxin-responsive element	77	1	1	3	1	1	1	-	-	1	-	-	1	1	1	-	-	-	1	-	-	-	1	-	-	-	-	1	-	-	1	-	-	1	4	-	1	-	1	-	1	-	-	1	1	-	1
	WUN-motif	wound-responsive element	18	-	-	1	-	-	-	-	-	-	-	-	-	-	-	1	-	-	-	-	2	-	-	-	1	-	-	-	-	1	-	-	-	-	-	-	-	-	-	-	-	-	-	1	-	-	-
Motifs related to stress response	CAT-box	cis-acting regulatory element related to meristem expression	81	-	2	1	-	-	-	-	-	1	-	1	3	-	2	1	-	2	-	1	2	-	1	2	2	-	1	-	-	-	1	1	1	-	3	1	1	2	-	-	-	1	-	-	2	-	1
	CCGTCC-box	cis-acting regulatory element related to meristem specific activation	82	2	-	-	-	-	-	-	1	-	-	4	2	3	3	5	-	1	3	-	1	-	-	1	1	3	-	-	-	1	-	2	1	1	1	-	-	-	-	-	-	-	-	-	-	2	1
	circadian	cis-acting regulatory element involved in circadian control	127	2	1	-	1	3	4	3	1	-	-	-	2	-	1	-	-	-	1	2	-	2	2	1	-	-	6	3	1	1	2	1	2	1	-	1	1	2	1	-	3	-	-	1	2	1	-
	GCN4_motif	cis-regulatory element involved in endosperm expression	62	2	-	-	-	1	2	1	-	1	1	-	-	1	-	-	-	1	-	-	-	-	-	-	1	-	-	-	-	-	-	2	3	1	-	-	-	-	1	1	-	-	-	-	1	-	1
	O2-site	cis-acting regulatory element involved in zein metabolism regulation	79	-	-	2	-	-	-	-	1	2	-	1	-	2	1	-	1	-	-	2	-	-	1	-	-	1	1	-	-	-	1	-	-	1	-	-	1	-	-	2	2	1	-	1	2	-	2
	Skn-1_motif	cis-acting regulatory element required for endosperm expression	159	4	1	1	2	3	2	4	4	2	1	-	1	-	1	1	1	4	1	3	4	1	4	4	6	5	-	1	-	5	5	2	4	6	3	3	4	1	-	4	4	3	1	3	4	1	2
[truncated: 136 more columns]

## Sheet: Table S3
Table S3. Duplicated MAPK cascade gene pairs identified in barley
	Location on Barley genome				Location on Barley genome				lnL	t	s	n	Ka/Ks	Ka	Ks	Mya
	ID	Chr.	Start	End	ID	Chr.	Start	End
Segmetnal duplication	HvMAPK4	chr1H	549181106	549187019	HvMAPK5	chr3H	421027990	421034990	-3862.23	1.1648	484.2	1330.8	0.1995	0.1876	0.9399	0.9399
	HvMAPK2	chr1H	541902822	541907569	HvMAPK7	chr3H	460310395	460316427	-3463.03	1.2343	431.9	1230.1	0.1291	0.1494	1.1574	2.0973
	HvMAPK14	chr6H	472655285	472662544	HvMAPK20	chrUn	89985417	89990893	-1884.63	0.0022	458.7	924.3	0.001	0	0.0022	2.0995
	HvMEKK1	chr1H	492108076	492112377	HvMEKK13	chr3H	621790171	621796813	-1936.92	1.085	255.5	758.5	0.0675	0.0808	1.1957	3.2952
	HvRaf-like12	chr1H	547773544	547774926	HvRaf-like41	chr3H	431180711	431184807	-1309.39	0.803	171.4	527.6	0.0731	0.0652	0.891	4.1862
								Average	-2491.24	0.85786	360.34	954.26	0.09404	0.0966	0.83724
Tandem duplication	HvMEKK2	chr1H	520936917	520940396	HvMEKK3	chr1H	520960532	520963370	-2627.7	0.8688	283.4	1033.6	0.2366	0.1709	0.7225	4.9087
	HvMEKK11	chr3H	499654910	499656615	HvMEKK12	chr3H	499660672	499662141	-3074.72	1.995	300.8	1061.2	0.189	0.3415	1.8066	6.7153
	HvRaf-like20	chr2H	232729914	232733987	HvRaf-like21	chr2H	232982052	232985563	-1128.03	0.0809	217.7	541.3	0.2584	0.0148	0.0572	6.7725
	HvRaf-like36	chr3H	16418469	16421222	HvRaf-like37	chr3H	16426645	16429428	-4452	1.3756	500.8	1434.2	0.4727	0.3558	0.7527	7.5252
	HvRaf-like42	chr3H	467088836	467091961	HvRaf-like43	chr3H	467237588	467240783	-5367.86	1.3453	637.8	1810.2	0.2303	0.2397	1.0409	8.5661
	HvRaf-like48	chr3H	571493315	571497973	HvRaf-like49	chr3H	571554417	571565073	-4220.74	0.3091	640.6	1783.4	0.451	0.078	0.1729	8.739
	HvRaf-like57	chr4H	155791467	155797602	HvRaf-like56	chr4H	155791587	155797050	-5777.52	4.2949	523.2	1909.8	0.0823	0.4215	5.1193	13.8583
	HvRaf-like89	chr5H	664375973	664379177	HvRaf-like90	chr5H	664379743	664385961	-1738.6	0.9407	210.1	644.9	0.1973	0.1568	0.7946	14.6529
								Average	-3548.4	1.40129	414.3	1277.32	0.2647	0.222375	1.30834

## Sheet: Table S4
Table S4. The Ka/Ks ratios for orthologous MAPK cascade proteins between barley and brachypodium
Location on Barley genome				Location on Brachypodium distachyon genome				lnL	t	s	n	Ka/Ks	Ka	Ks	Mya
ID	Chr.	Start	End	ID	Chr.	Start	End
HvMAPK1	chr1H	366830180	366834352	Bradi3g32000	Bd3	34252759	34257127	-1782.13	0.2308	298.3	826.7	0.0223	0.0061	0.2732	19.5143
HvMAPK11	chr5H	658783259	658789170	Bradi1g01840	Bd1	1235147	1241817	-2366.14	0.4243	342.8	956.2	0.2685	0.0823	0.3064	21.8857
HvMAPK13	chr6H	65121857	65125838	Bradi1g34030	Bd1	29719385	29722108	-2177.29	0.8083	296.7	858.3	0.0823	0.0697	0.8472	60.5143
HvMAPK13	chr6H	65121857	65125838	Bradi3g03780	Bd3	2520715	2524992	-1754.59	0.2638	321.5	785.5	0.0318	0.0089	0.281	20.0714
HvMAPK14	chr6H	472655285	472662544	Bradi3g52530	Bd3	53476661	53482678	-2413.47	0.397	372.2	998.8	0.1561	0.0536	0.3435	24.5357
HvMAPK16	chr7H	37300015	37306217	Bradi1g49100	Bd1	48077031	48083437	-1524.62	0.4596	187.5	649.5	0.1612	0.0707	0.4389	31.35
HvMAPK18	chr7H	584087811	584092888	Bradi1g34700	Bd1	30432429	30437581	-3058.99	0.3845	455.6	1272.4	0.1937	0.0611	0.3154	22.5286
HvMAPK19	chr7H	593202795	593206148	Bradi1g34030	Bd1	29719385	29722108	-1829.48	0.4237	302.8	804.2	0.044	0.0204	0.4623	33.0214
HvMAPK19	chr7H	593202795	593206148	Bradi3g03780	Bd3	2520715	2524992	-2025.86	0.9321	295.4	811.6	0.0505	0.0517	1.0225	73.0357
HvMAPK2	chr1H	541902822	541907569	Bradi2g45870	Bd2	46333957	46339778	-3382.49	1.1542	438.4	1208.6	0.1295	0.1379	1.065	76.0714
HvMAPK2	chr1H	541902822	541907569	Bradi2g16337	Bd2	14401178	14406213	-3279.75	0.8122	452.2	1215.8	0.1583	0.1109	0.7004	50.0286
HvMAPK20	chrUn	89985417	89990893	Bradi3g52530	Bd3	53476661	53482678	-2411.01	0.3935	371.9	999.1	0.1578	0.0536	0.3396	24.2571
HvMAPK4	chr1H	549181106	549187019	Bradi2g15317	Bd2	13677036	13682473	-3414.44	0.5943	478.2	1306.8	0.233	0.1053	0.4518	32.2714
HvMAPK4	chr1H	549181106	549187019	Bradi2g16337	Bd2	14401178	14406213	-4114.51	2.1347	455.7	1317.3	0.1574	0.2995	1.9025	135.893
HvMAPK4	chr1H	549181106	549187019	Bradi2g44350	Bd2	44872509	44879018	-3851.56	1.2888	487.9	1324.1	0.1629	0.1802	1.1064	79.0286
HvMAPK5	chr3H	421027990	421034990	Bradi2g44350	Bd2	44872509	44879018	-3065.64	0.3077	496.9	1339.1	0.0936	0.0283	0.3027	21.6214
HvMAPK5	chr3H	421027990	421034990	Bradi2g15317	Bd2	13677036	13682473	-3777.06	1.0025	475.3	1327.7	0.2364	0.1805	0.7635	54.5357
HvMAPK7	chr3H	460310395	460316427	Bradi2g45870	Bd2	46333957	46339778	-2930.94	0.3291	413.1	1326.9	0.0812	0.0297	0.3665	26.1786
HvMAPK7	chr3H	460310395	460316427	Bradi2g16337	Bd2	14401178	14406213	-3389.03	1.1094	428.5	1227.5	0.1346	0.1388	1.0314	73.6714
HvMAPK9	chr4H	480893037	480895932	Bradi1g65810	Bd1	65017594	65020010	-1564.49	0.3318	125.3	981.7	0.0054	0.0051	0.9371	66.9357
HvMAPKK5	chr7H	64739969	64743325	Bradi1g46880	Bd1	45674133	45676684	-1138.32	0.357	75.5	716.5	0.0259	0.0259	1.0026	71.6143
HvMAPKK5	chr7H	64739969	64743325	Bradi3g53650	Bd3	54318591	54320242	-1232.21	0.7533	65.1	726.9	0.0206	0.0512	2.4839	177.421
HvMEKK1	chr1H	492108076	492112377	Bradi2g22750	Bd2	20251127	20256940	-1759.32	0.4292	249	765	0.0987	0.0441	0.447	31.9286
HvMEKK1	chr1H	492108076	492112377	Bradi2g54080	Bd2	53077878	53085092	-1925.89	1.0925	250	764	0.0603	0.0752	1.2473	89.0929
HvMEKK10	chr3H	499457724	499459848	Bradi2g47480	Bd2	47930398	47931647	-2410.27	3.757	244.1	907.9	0.0467	0.2351	5.0354	359.671
HvMEKK13	chr3H	621790171	621796813	Bradi2g54080	Bd2	53077878	53085092	-2545.4	0.3238	355.7	1207.3	0.0337	0.0143	0.4256	30.4
HvMEKK13	chr3H	621790171	621796813	Bradi2g22750	Bd2	20251127	20256940	-2908.52	0.6932	374.7	1209.3	0.0737	0.0581	0.7892	56.3714
HvMEKK15	chr4H	10104425	10105938	Bradi1g12150	Bd1	9066611	9071083	-1523.76	0.4655	101.5	873.5	0.048	0.0506	1.0549	75.35
HvMEKK16	chr4H	471117872	471119320	Bradi1g65502	Bd1	64754535	64755960	-2344.96	0.9044	254.2	963.8	0.1711	0.1499	0.8762	62.5857
HvMEKK17	chr4H	641271573	641284731	Bradi1g77700	Bd1	74199084	74208512	-4029.8	0.4641	576.5	1616.5	0.245	0.0855	0.3488	24.9143
HvMEKK19	chr5H	466971683	466976192	Bradi3g36080	Bd3	38371824	38377918	-3554.16	1.4865	409	1220	0.168	0.2209	1.3145	93.8929
HvMEKK19	chr5H	466971683	466976192	Bradi4g29500	Bd4	35021438	35027603	-3044.1	0.4949	412.7	1258.3	0.155	0.0703	0.4536	32.4
HvMEKK2	chr1H	520936917	520940396	Bradi2g47480	Bd2	47930398	47931647	-2424.07	4.7721	237	909	0.0388	0.2596	6.6949	478.207
HvMEKK20	chr5H	595204668	595213007	Bradi1g08977	Bd1	6332412	6341557	-5819.22	0.3917	859.2	2404.8	0.1918	0.0619	0.3228	23.0571
HvMEKK21	chr5H	600123516	600132253	Bradi1g08287	Bd1	5810283	5819558	-4321.45	0.3771	711.7	1748.3	0.2094	0.0601	0.2869	20.4929
HvMEKK22	chr5H	634445454	634449872	Bradi1g04440	Bd1	2993192	2997790	-2717.83	0.3525	360.9	1238.1	0.1004	0.0389	0.3873	27.6643
HvMEKK24	chr6H	122416381	122426947	Bradi3g05890	Bd3	4187243	4192119	-2895.09	0.4867	371.3	1218.7	0.1501	0.0699	0.4654	33.2429
HvMEKK25	chr6H	554771277	554774516	Bradi3g53837	Bd3	54489297	54497278	-2304.9	0.4603	299.7	954.3	0.2967	0.0979	0.3301	23.5786
HvMEKK26	chr7H	161033871	161043864	Bradi1g42257	Bd1	39467975	39478913	-3707.21	0.4052	533.5	1560.5	0.231	0.0731	0.3163	22.5929
HvMEKK5	chr1H	521172895	521174903	Bradi2g17800	Bd2	15837669	15839314	-2560.24	5.2062	253.2	940.8	0.0364	0.2624	7.2073	514.807
HvMEKK6	chr1H	521267875	521269082	Bradi2g17830	Bd2	15852706	15854355	-2360.68	1.1567	250.5	862.5	0.3168	0.2596	0.8194	58.5286
HvMEKK7	chr2H	186433359	186437994	Bradi1g24240	Bd1	19481836	19485667	-2864.61	0.4024	352.2	1252.8	0.1774	0.0665	0.3748	26.7714
HvMEKK8	chr2H	721641075	721658513	Bradi5g24870	Bd5	26496950	26508785	-6623.06	0.3401	1034.9	2862.1	0.1323	0.0413	0.3126	22.3286
HvMEKK9	chr2H	266196241	266214667	Bradi1g26670	Bd1	21717341	21727452	-3456.82	0.2757	546.3	1529.7	0.1835	0.0423	0.2307	16.4786
HvRaf-like1	chr1H	267516	271686	Bradi2g40080	Bd2	40038674	40043541	-3549.53	1.0389	456.3	1211.7	0.2697	0.1989	0.7376	52.6857
HvRaf-like105	chr7H	56620339	56625648	Bradi1g47570	Bd1	46453320	46458564	-6896.04	0.5266	1079.7	2577.3	0.3558	0.1144	0.3215	22.9643
HvRaf-like108	chr7H	98732311	98740391	Bradi1g45040	Bd1	43460855	43473455	-5253.53	0.5019	731.8	2082.2	0.286	0.1015	0.3547	25.3357
HvRaf-like108	chr7H	98732311	98740391	Bradi3g59510	Bd3	58698994	58707376	-6005.48	1.2981	718.2	2047.8	0.2296	0.2313	1.0071	71.9357
HvRaf-like112	chr7H	459153865	459165088	Bradi3g13050	Bd3	11657042	11662148	-3303.78	0.8933	412.8	1135.2	0.6674	0.2628	0.3938	28.1286
HvRaf-like113	chr7H	525893570	525901895	Bradi1g37626	Bd1	33635944	33645245	-3137.18	0.5741	411.9	1217.1	0.3265	0.1258	0.3852	27.5143
HvRaf-like114	chr7H	536886629	536890525	Bradi1g37960	Bd1	34151118	34154638	-5693.93	0.7178	475.4	2590.6	0.1183	0.111	0.9383	67.0214
HvRaf-like115	chr7H	563336994	563339246	Bradi1g35350	Bd1	30963539	30966073	-1923.64	0.5108	137.4	1050.6	0.0454	0.0496	1.0929	78.0643
HvRaf-like117	chr7H	627503891	627508648	Bradi1g31800	Bd1	27348942	27353937	-3007.4	0.6342	433.4	1174.6	0.1553	0.0857	0.552	39.4286
HvRaf-like118	chr7H	628390476	628393341	Bradi3g05520	Bd3	3899642	3902717	-2447.1	0.9226	331.1	931.9	0.102	0.093	0.9114	65.1
HvRaf-like12	chr1H	547773544	547774926	Bradi2g15560	Bd2	13827527	13831471	-1200.01	0.4823	180.2	518.8	0.0551	0.0297	0.5384	38.4571
HvRaf-like12	chr1H	547773544	547774926	Bradi2g44910	Bd2	45313518	45329230	-1331.18	0.9482	173	526	0.063	0.0675	1.0721	76.5786
HvRaf-like120	chr7H	642855666	642858195	Bradi1g30360	Bd1	25776509	25780110	-3427.3	0.4866	515	1366	0.176	0.0711	0.4039	28.85
HvRaf-like17	chr2H	231039552	231042893	Bradi1g25487	Bd1	20715545	20719255	-4518.65	1.5868	454.2	1564.8	0.2256	0.2985	1.323	94.5
HvRaf-like18	chr2H	232003477	232008632	Bradi1g25487	Bd1	20715545	20719255	-4611.84	2.5146	437.2	1515.8	0.1728	0.4046	2.3414	167.243
HvRaf-like19	chr2H	232302037	232307429	Bradi1g25564	Bd1	20798392	20802089	-4819.44	2.0697	512.1	1488.9	0.2839	0.4193	1.4767	105.479
HvRaf-like19	chr2H	232302037	232307429	Bradi1g25497	Bd1	20722098	20725313	-4521.67	1.7906	472.6	1537.4	0.1838	0.292	1.5885	113.464
HvRaf-like21	chr2H	232982052	232985563	Bradi1g25540	Bd1	20786823	20791319	-5141.84	3.1623	515.9	1533.1	0.2321	0.5751	2.4775	176.964
HvRaf-like22	chr2H	234391615	234394971	Bradi1g25693	Bd1	20872937	20878875	-4831.44	4.4152	424.7	1573.3	0.0844	0.4453	5.2747	376.764
HvRaf-like25	chr2H	701642929	701647713	Bradi5g21960	Bd5	24550238	24553995	-6442.88	1.1268	496.7	2833.3	0.0881	0.1477	1.6755	119.679
HvRaf-like28	chr2H	758584690	758586811	Bradi5g26907	Bd5	27883660	27886107	-1473.62	0.501	196.2	634.8	0.118	0.0604	0.5118	36.5571
HvRaf-like29	chr2H	758651426	758662584	Bradi5g26917	Bd5	27886108	27892580	-1978.26	0.5747	257.6	774.4	0.3069	0.1225	0.3992	28.5143
HvRaf-like31	chr3H	691095	694657	Bradi2g00670	Bd2	385895	389618	-1960.47	0.5444	252.9	845.1	0.0875	0.0533	0.6097	43.55
HvRaf-like32	chr3H	1814522	1818578	Bradi2g00900	Bd2	554804	558838	-3994.98	0.9429	645.4	1370.6	0.171	0.1231	0.7203	51.45
HvRaf-like39	chr3H	111849904	111852329	Bradi2g06260	Bd2	4703388	4707626	-3334.13	0.7082	415.6	1258.4	0.2999	0.1494	0.4983	35.5929
HvRaf-like4	chr1H	233571885	233592722	Bradi1g74480	Bd1	71984087	71993032	-6116.51	1.2571	684.2	2081.8	0.2683	0.2502	0.9327	66.6214
HvRaf-like41	chr3H	431180711	431184807	Bradi2g15560	Bd2	13827527	13831471	-2203.19	0.7726	278	850	0.1507	0.1078	0.7154	51.1
HvRaf-like41	chr3H	431180711	431184807	Bradi2g44910	Bd2	45313518	45329230	-2871.02	0.9096	350.1	1032.9	0.2635	0.1775	0.6739	48.1357
HvRaf-like42	chr3H	467088836	467091961	Bradi2g46140	Bd2	46605864	46608248	-5118.86	1.2608	598.4	1756.6	0.2273	0.2255	0.9921	70.8643
HvRaf-like42	chr3H	467088836	467091961	Bradi2g46180	Bd2	46632162	46634651	-5418.53	3.9677	506.6	1863.4	0.0647	0.3235	4.9978	356.986
HvRaf-like46	chr3H	471338242	471345307	Bradi2g46340	Bd2	46822761	46833812	-2380.81	0.264	365.5	1077.5	0.1224	0.0313	0.2553	18.2357
HvRaf-like47	chr3H	538802945	538807507	Bradi2g49700	Bd2	49776474	49780137	-3488.17	0.7194	426.3	1346.7	0.2391	0.1358	0.5682	40.5857
HvRaf-like47	chr3H	538802945	538807507	Bradi2g19590	Bd2	17222038	17226312	-4095.01	2.1416	446.4	1293.6	0.1932	0.3447	1.7838	127.414
HvRaf-like48	chr3H	571493315	571497973	Bradi2g51917	Bd2	51494074	51499695	-4581.28	0.5159	617.4	1794.6	0.384	0.1219	0.3175	22.6786
HvRaf-like57	chr4H	155791467	155797602	Bradi4g26450	Bd4	31708529	31711120	-4661.65	0.8239	409.9	2074.1	0.0984	0.1093	1.1113	79.3786
HvRaf-like59	chr4H	186021238	186027346	Bradi4g09990	Bd4	9607527	9614524	-4169.39	0.5384	557.3	1635.7	0.2479	0.1014	0.4088	29.2
HvRaf-like6	chr1H	471017693	471025238	Bradi2g20687	Bd2	18152829	18159858	-4722.34	0.6338	489.3	2036.7	0.1586	0.1042	0.6569	46.9214
HvRaf-like63	chr4H	588762407	588771297	Bradi1g74480	Bd1	71984087	71993032	-5370.18	0.4146	811.2	2179.8	0.2162	0.0697	0.3223	23.0214
HvRaf-like63	chr4H	588762407	588771297	Bradi3g27120	Bd3	28022196	28030599	-6187.01	1.2182	713.6	2079.4	0.3101	0.2589	0.8349	59.6357
HvRaf-like65	chr4H	613776986	613780669	Bradi1g75150	Bd1	72402396	72407704	-1896.15	0.4536	266.2	762.8	0.2657	0.0882	0.3318	23.7
HvRaf-like68	chr5H	5263477	5265596	Bradi4g00883	Bd4	451128	453517	-4014.79	0.6531	544.4	1480.6	0.3967	0.1545	0.3895	27.8214
HvRaf-like69	chr5H	5558719	5563270	Bradi4g00900	Bd4	466520	469588	-5855.87	1.4732	402	2586	0.0831	0.1977	2.378	169.857
HvRaf-like70	chr5H	63481788	63487056	Bradi4g02900	Bd4	2136392	2142296	-6323.19	0.5009	846.8	2501.2	0.4356	0.1258	0.2887	20.6214
HvRaf-like71	chr5H	113110941	113126886	Bradi4g04470	Bd4	3692533	3702902	-3858.15	0.3191	595.6	1669.4	0.1123	0.0346	0.3077	21.9786
HvRaf-like73	chr5H	478468349	478605589	Bradi4g29930	Bd4	35680007	35684237	-2013.07	0.427	151.9	1123.1	0.0865	0.063	0.7286	52.0429
HvRaf-like74	chr5H	480662241	480663708	Bradi4g31517	Bd4	37356880	37358653	-2165.72	0.7987	183.4	965.6	0.1508	0.1402	0.9298	66.4143
HvRaf-like79	chr5H	573968646	573974332	Bradi4g36880	Bd4	42154762	42162748	-2622.65	0.4303	367.1	1102.9	0.1423	0.0573	0.4024	28.7429
HvRaf-like8	chr1H	511920202	511927256	Bradi2g19380	Bd2	17063008	17067281	-5871.34	0.9902	441.4	2585.6	0.1188	0.1586	1.3347	95.3357
HvRaf-like81	chr5H	591526915	591531468	Bradi1g14000	Bd1	10873007	10877646	-1927.06	0.4424	303.1	815.9	0.0696	0.0319	0.4585	32.75
HvRaf-like81	chr5H	591526915	591531468	Bradi4g02367	Bd4	1552064	1554967	-2465.65	1.491	269.3	846.7	0.1945	0.2485	1.2781	91.2929
HvRaf-like82	chr5H	596128002	596132673	Bradi1g08865	Bd1	6222712	6224028	-1399.51	0.7223	88.3	745.7	0.0444	0.0734	1.6541	118.15
HvRaf-like86	chr5H	636939047	636943214	Bradi1g04080	Bd1	2774594	2778206	-2021.49	0.4371	307.8	841.2	0.1099	0.046	0.4184	29.8857
HvRaf-like92	chr6H	25297668	25301938	Bradi3g01850	Bd3	1128215	1132833	-2984.51	0.4761	439.7	1171.3	0.2692	0.0912	0.3386	24.1857
HvRaf-like96	chr6H	331583539	331590126	Bradi3g47600	Bd3	49259303	49265858	-1698.23	0.2729	289	761	0.0402	0.012	0.2988	21.3429
HvRaf-like97	chr6H	484120487	484123441	Bradi1g42458	Bd1	39789376	39791609	-2564.67	1.7136	190.6	1045.4	0.0826	0.2106	2.5486	182.043
HvRaf-like97	chr6H	484120487	484123441	Bradi3g53070	Bd3	53907837	53910692	-2059.7	0.3856	161.4	1095.6	0.1189	0.0659	0.5539	39.5643
HvZIK1	chr2H	159585045	159587307	Bradi1g23320	Bd1	18729207	18731403	-1349.49	0.4789	82.6	787.4	0.0551	0.0607	1.1027	78.7643
HvZIK2	chr2H	175163340	175166269	Bradi1g23970	Bd1	19280763	19284001	-3426.71	0.3944	479.5	1485.5	0.1361	0.0516	0.3789	27.0643
HvZIK3	chr5H	361900751	361908259	Bradi4g44427	Bd4	47959568	47964418	-2572.1	0.7903	188.7	1191.3	0.1016	0.1193	1.1737	83.8357
HvZIK4	chr6H	444708882	444713204	Bradi3g51457	Bd3	52553809	52558599	-3375.9	0.5261	457.1	1384.9	0.2273	0.0951	0.4184	29.8857
							Average	-3300.39	0.949206	405.019	1314.04	0.164053	0.127213	1.02284	73.0598

## Sheet: Table S5
Table S5. The Ka/Ks ratios for orthologous MAPK cascade proteins between barley and rice
Location on Barley genome				Location on Brachypodium distachyon genome				lnL	t	s	n	Ka/Ks	Ka	Ks	Mya
ID	Chr.	Start	End	ID	Chr.	Start	End
HvMAPK1	chr1H	366830180	366834352	Os10g38950	OsChr10	20756089	20760021	-1939.23	0.3734	285.6	842.4	0.0841	0.0331	0.3939	30.3
HvMAPK11	chr5H	658783259	658789170	Os03g63020	OsChr3	35633546	35638718	-2533.8	0.7373	334.8	955.2	0.1868	0.1154	0.6176	47.5077
HvMAPK13	chr6H	65121857	65125838	Os02g05480	OsChr2	2642977	2646360	-1852.6	0.4254	296.6	810.4	0.0422	0.02	0.4746	36.5077
HvMAPK13	chr6H	65121857	65125838	Os06g48590	OsChr6	29398207	29402631	-1995.98	0.8945	302	805	0.0372	0.037	0.9944	76.4923
HvMAPK14	chr6H	472655285	472662544	Os02g47220	OsChr2	28820795	28826658	-2546.24	0.5712	362.9	1011.1	0.1438	0.074	0.5147	39.5923
HvMAPK16	chr7H	37300015	37306217	Os06g06090	OsChr6	2806543	2813004	-1542.01	0.5172	184.7	652.3	0.1404	0.0733	0.5221	40.1615
HvMAPK18	chr7H	584087811	584092888	Os06g49430	OsChr6	29949829	29954874	-3274.97	0.633	453.9	1271.1	0.1548	0.0866	0.5594	43.0308
HvMAPK19	chr7H	593202795	593206148	Os02g05480	OsChr2	2642977	2646360	-2033.79	1.0083	296.6	810.4	0.0504	0.0556	1.1024	84.8
HvMAPK19	chr7H	593202795	593206148	Os06g48590	OsChr6	29398207	29402631	-1946.06	0.7898	307.1	799.9	0.0374	0.0324	0.8648	66.5231
HvMAPK2	chr1H	541902822	541907569	Os01g47530	OsChr1	27171287	27178431	-3524.89	1.4	445.8	1228.2	0.1242	0.1622	1.3055	100.423
HvMAPK2	chr1H	541902822	541907569	Os05g49140	OsChr5	28188762	28194025	-3304.05	0.9213	454.9	1213.1	0.1358	0.1123	0.8266	63.5846
HvMAPK20	chrUn	89985417	89990893	Os02g47220	OsChr2	28820795	28826658	-2544.84	0.5666	362.6	1011.4	0.1453	0.074	0.5093	39.1769
HvMAPK4	chr1H	549181106	549187019	Os01g43910	OsChr1	25152102	25158379	-3814.7	1.2226	490	1322	0.1652	0.1722	1.0424	80.1846
HvMAPK4	chr1H	549181106	549187019	Os05g49140	OsChr5	28188762	28194025	-3944.46	2.0048	458.2	1290.8	0.1424	0.2592	1.8206	140.046
HvMAPK5	chr3H	421027990	421034990	Os01g43910	OsChr1	25152102	25158379	-3241.91	0.4727	493.7	1317.3	0.105	0.0478	0.4554	35.0308
HvMAPK7	chr3H	460310395	460316427	Os01g47530	OsChr1	27171287	27178431	-3124.41	0.5323	447.4	1295.6	0.1023	0.0545	0.5333	41.0231
HvMAPK7	chr3H	460310395	460316427	Os05g49140	OsChr5	28188762	28194025	-3440.55	0.9014	443.2	1299.8	0.1297	0.111	0.856	65.8462
HvMAPK9	chr4H	480893037	480895932	Os03g17700	OsChr3	9847700	9850473	-1756.52	0.5462	125.6	981.4	0.0298	0.0388	1.3013	100.1
HvMAPKK5	chr7H	64739969	64743325	Os02g54600	OsChr2	33442069	33443948	-1226.18	0.7594	76.6	715.4	0.0217	0.0472	2.1753	167.331
HvMAPKK5	chr7H	64739969	64743325	Os06g09180	OsChr6	4616608	4618211	-1219.31	0.6396	68.1	723.9	0.0191	0.0394	2.0624	158.646
HvMEKK1	chr1H	492108076	492112377	Os01g61590	OsChr1	35619684	35625793	-1908	1.0366	243	771	0.0557	0.0682	1.2253	94.2538
HvMEKK1	chr1H	492108076	492112377	Os05g39090	OsChr5	22919309	22924421	-1803.67	0.5339	244.9	769.1	0.0902	0.0518	0.5742	44.1692
HvMEKK13	chr3H	621790171	621796813	Os01g61590	OsChr1	35619684	35625793	-2730.21	0.4878	375	1209	0.0529	0.031	0.5868	45.1385
HvMEKK13	chr3H	621790171	621796813	Os05g39090	OsChr5	22919309	22924421	-2883.87	0.6305	371.7	1218.3	0.0725	0.0527	0.7264	55.8769
HvMEKK15	chr4H	10104425	10105938	Os03g48270	OsChr3	27467403	27472759	-1642.46	1.2564	99.9	875.1	0.0249	0.0835	3.3566	258.2
HvMEKK16	chr4H	471117872	471119320	Os03g18170	OsChr3	10184582	10187474	-2646.95	1.2871	264.2	1025.8	0.184	0.2248	1.2217	93.9769
HvMEKK17	chr4H	641271573	641284731	Os10g37480	OsChr10	20060891	20070551	-4655.17	1.125	581.4	1605.6	0.2528	0.21	0.8308	63.9077
HvMEKK17	chr4H	641271573	641284731	Os03g02320	OsChr3	800027	809302	-4410	0.7664	578.5	1614.5	0.2753	0.1508	0.5477	42.1308
HvMEKK19	chr5H	466971683	466976192	Os08g32600	OsChr8	20186975	20192388	-3497.23	1.3545	405.8	1229.2	0.1551	0.192	1.2376	95.2
HvMEKK19	chr5H	466971683	466976192	Os09g21510	OsChr9	13010191	13017007	-3327.5	0.8601	409	1259	0.1471	0.1184	0.8047	61.9
HvMEKK20	chr5H	595204668	595213007	Os03g53250	OsChr3	30548807	30553733	-4300.95	0.6226	560	1708	0.193	0.1021	0.5291	40.7
HvMEKK21	chr5H	600123516	600132253	Os03g54780	OsChr3	31140050	31148974	-4592.8	0.5501	677.9	1791.1	0.1769	0.0805	0.4551	35.0077
HvMEKK24	chr6H	122416381	122426947	Os02g08240	OsChr2	4376788	4380323	-2650.73	1.372	316.5	925.5	0.149	0.1862	1.2501	96.1615
HvMEKK26	chr7H	161033871	161043864	Os06g29120	OsChr6	16604790	16616264	-4002.01	0.6435	507.1	1571.9	0.2224	0.1158	0.5205	40.0385
HvMEKK5	chr1H	521172895	521174903	Os01g50370	OsChr1	28921498	28923085	-2695.25	3.5189	263	955	0.0792	0.3341	4.2195	324.577
HvMEKK6	chr1H	521267875	521269082	Os05g46750	OsChr5	27067365	27070015	-2612.84	2.0356	276.1	872.9	0.2147	0.3611	1.682	129.385
HvMEKK7	chr2H	186433359	186437994	Os07g38120	OsChr7	22858595	22862582	-3023.31	0.5445	378.3	1238.7	0.1767	0.0868	0.4914	37.8
HvMEKK8	chr2H	721641075	721658513	Os04g56530	OsChr4	33707427	33719236	-7164.41	0.5249	1024.9	2938.1	0.1297	0.064	0.4933	37.9462
HvMEKK9	chr2H	266196241	266214667	Os07g32400	OsChr7	19258724	19268284	-2974.26	0.6129	417.8	1166.2	0.2377	0.1107	0.4655	35.8077
HvRaf-like102	chr6H	575766021	575768277	Os02g57440	OsChr2	35205011	35206285	-2399.32	1.1049	184.5	1084.5	0.1274	0.1846	1.4488	111.446
HvRaf-like104	chr7H	30336130	30339467	Os06g05520	OsChr6	2498847	2502901	-1937.03	0.5832	266.3	777.7	0.1238	0.0693	0.5596	43.0462
HvRaf-like105	chr7H	56620339	56625648	Os06g08280	OsChr6	4008139	4013539	-7676.97	0.8026	1092.1	2684.9	0.3096	0.1626	0.5254	40.4154
HvRaf-like108	chr7H	98732311	98740391	Os02g50970	OsChr2	31171936	31180182	-6111.75	1.2842	707.2	2100.8	0.2429	0.2398	0.9873	75.9462
HvRaf-like108	chr7H	98732311	98740391	Os06g12590	OsChr6	6822979	6832862	-5601.96	0.7263	746.6	2061.4	0.3223	0.1553	0.4818	37.0615
HvRaf-like112	chr7H	459153865	459165088	Os04g59000	OsChr4	35092005	35098713	-3682.98	1.6409	413.1	1176.9	0.2911	0.335	1.1508	88.5231
HvRaf-like112	chr7H	459153865	459165088	Os08g01270	OsChr8	172050	179450	-3385.03	1.0731	397.9	1162.1	0.3317	0.2363	0.7124	54.8
HvRaf-like114	chr7H	536886629	536890525	Os06g36270	OsChr6	21255242	21259922	-5826.36	0.8635	410.8	2664.2	0.1161	0.1427	1.2293	94.5615
HvRaf-like118	chr7H	628390476	628393341	Os02g07790	OsChr2	4078379	4081531	-2436.92	0.9085	329	934	0.099	0.0898	0.9076	69.8154
HvRaf-like119	chr7H	639792407	639799262	Os06g43840	OsChr6	26399276	26405231	-6459.33	0.8674	865.1	2329.9	0.1968	0.1374	0.698	53.6923
HvRaf-like12	chr1H	547773544	547774926	Os01g45380	OsChr1	25757795	25762187	-1297.73	0.6898	167.1	531.9	0.0737	0.0574	0.7789	59.9154
HvRaf-like12	chr1H	547773544	547774926	Os05g50190	OsChr5	28760152	28763886	-1305.11	0.804	190.3	508.7	0.0826	0.0666	0.8064	62.0308
HvRaf-like120	chr7H	642855666	642858195	Os06g43270	OsChr6	26003181	26007060	-3613.16	0.7526	525	1353	0.1478	0.0961	0.6498	49.9846
HvRaf-like17	chr2H	231039552	231042893	Os07g35580	OsChr7	21295196	21299576	-4463.89	1.5016	404.5	1605.5	0.2315	0.3001	1.2962	99.7077
HvRaf-like18	chr2H	232003477	232008632	Os07g35580	OsChr7	21295196	21299576	-4560.54	1.9093	406.8	1579.2	0.2161	0.3651	1.6898	129.985
HvRaf-like19	chr2H	232302037	232307429	Os07g35280	OsChr7	21116319	21121002	-4792.98	2.0911	489.2	1493.8	0.2903	0.4348	1.4978	115.215
HvRaf-like19	chr2H	232302037	232307429	Os07g35540	OsChr7	21265833	21269391	-4878.22	2.7488	488.1	1473.9	0.2469	0.521	2.1099	162.3
HvRaf-like21	chr2H	232982052	232985563	Os07g35380	OsChr7	21160895	21163892	-4795.44	3.682	488.6	1422.4	0.1813	0.5697	3.1417	241.669
HvRaf-like22	chr2H	234391615	234394971	Os07g35140	OsChr7	21045118	21050486	-3960.53	0.9066	305	1759	0.0985	0.1284	1.3043	100.331
HvRaf-like24	chr2H	687994063	687999693	Os04g52140	OsChr4	30974112	30979849	-4451.39	0.7366	541.5	1723.5	0.2096	0.1291	0.6161	47.3923
HvRaf-like25	chr2H	701642929	701647713	Os04g52780	OsChr4	31420725	31425092	-6181.69	0.8535	453.6	2807.4	0.1421	0.1546	1.0883	83.7154
HvRaf-like28	chr2H	758584690	758586811	Os04g58990	OsChr4	35089348	35091263	-1610.03	0.7545	192.7	632.3	0.2121	0.1347	0.6349	48.8385
HvRaf-like29	chr2H	758651426	758662584	Os04g59000	OsChr4	35092005	35098713	-2074.5	0.8198	258.6	767.4	0.2595	0.1589	0.6125	47.1154
HvRaf-like3	chr1H	48205402	48208127	Os05g03920	OsChr5	1752388	1755729	-2234.87	0.9373	262.3	925.7	0.0727	0.0819	1.1262	86.6308
HvRaf-like31	chr3H	691095	694657	Os01g01740	OsChr1	392081	396651	-2064.42	0.8459	266.7	822.3	0.0874	0.0793	0.907	69.7692
HvRaf-like39	chr3H	111849904	111852329	Os01g10450	OsChr1	5510516	5514480	-3458.25	0.9873	438.3	1232.7	0.2286	0.1746	0.7637	58.7462
HvRaf-like41	chr3H	431180711	431184807	Os01g45380	OsChr1	25757795	25762187	-2101.5	0.5072	288.6	863.4	0.1464	0.0687	0.4692	36.0923
HvRaf-like41	chr3H	431180711	431184807	Os05g50190	OsChr5	28760152	28763886	-2256.01	1.0387	291.4	845.6	0.1009	0.1054	1.0451	80.3923
HvRaf-like42	chr3H	467088836	467091961	Os01g47810	OsChr1	27366317	27368704	-4606.31	0.7157	646.3	1723.7	0.2399	0.128	0.5335	41.0385
HvRaf-like43	chr3H	467237588	467240783	Os01g47900	OsChr1	27417284	27420084	-5403.39	4.3928	526.1	1831.9	0.0565	0.3097	5.4844	421.877
HvRaf-like46	chr3H	471338242	471345307	Os01g48330	OsChr1	27692557	27702476	-2561.36	0.4459	369.4	1073.6	0.1277	0.0541	0.4235	32.5769
HvRaf-like47	chr3H	538802945	538807507	Os01g54350	OsChr1	31275097	31279534	-3912.84	1.2194	423.3	1361.7	0.2617	0.2436	0.9306	71.5846
HvRaf-like47	chr3H	538802945	538807507	Os05g44290	OsChr5	25771768	25776102	-4125.63	2.111	455.4	1311.6	0.1852	0.3297	1.7807	136.977
HvRaf-like48	chr3H	571493315	571497973	Os01g57480	OsChr1	33210230	33216333	-5306.17	1.299	603.4	1787.6	0.3039	0.2744	0.9029	69.4538
HvRaf-like53	chr4H	3156613	3163875	Os09g39320	OsChr9	22598974	22608382	-4397.06	0.7446	605.8	1638.2	0.1617	0.1034	0.6397	49.2077
HvRaf-like59	chr4H	186021238	186027346	Os12g37570	OsChr12	23061181	23068433	-4933.7	1.3816	573.4	1631.6	0.2598	0.2646	1.0182	78.3231
HvRaf-like6	chr1H	471017693	471025238	Os05g42210	OsChr5	24676774	24682628	-4828.11	0.7255	499	2003	0.1657	0.1207	0.7282	56.0154
HvRaf-like63	chr4H	588762407	588771297	Os03g06410	OsChr3	3201312	3208299	-5761.35	0.6224	821	2188	0.2271	0.1076	0.4737	36.4385
HvRaf-like69	chr5H	5558719	5563270	Os12g43640	OsChr12	27109020	27112543	-5613.48	1.0856	376.3	2605.7	0.0987	0.1681	1.7035	131.038
HvRaf-like70	chr5H	63481788	63487056	Os12g40279	OsChr12	24925191	24950240	-6432.22	0.8048	775.8	2353.2	0.363	0.1869	0.5149	39.6077
HvRaf-like71	chr5H	113110941	113126886	Os12g37570	OsChr12	23061181	23068433	-4243.93	0.5517	569.8	1680.2	0.1812	0.0858	0.4733	36.4077
HvRaf-like72	chr5H	293330413	293336103	Os04g59000	OsChr4	35092005	35098713	-3255.62	2.6283	345	1026	0.1636	0.3832	2.3421	180.162
HvRaf-like73	chr5H	478468349	478605589	Os09g24330	OsChr9	14463267	14469434	-2197.43	0.734	135.8	1142.2	0.0948	0.1214	1.2811	98.5462
HvRaf-like74	chr5H	480662241	480663708	Os09g27150	OsChr9	16509513	16510983	-2277.87	1.0898	213.1	941.9	0.1392	0.1697	1.2189	93.7615
HvRaf-like79	chr5H	573968646	573974332	Os09g37230	OsChr9	21488133	21495408	-2808.58	0.5538	370.7	1117.3	0.1985	0.092	0.4636	35.6615
HvRaf-like81	chr5H	591526915	591531468	Os12g41260	OsChr12	25583204	25586395	-2462.73	1.4315	263.9	855.1	0.1947	0.2416	1.2408	95.4462
HvRaf-like81	chr5H	591526915	591531468	Os03g43760	OsChr3	24476011	24480930	-2023.03	0.69	283.3	835.7	0.0511	0.0403	0.7894	60.7231
HvRaf-like82	chr5H	596128002	596132673	Os03g53410	OsChr3	30641482	30645206	-2024.06	1.2203	119.7	1026.3	0.0394	0.1147	2.91	223.846
HvRaf-like86	chr5H	636939047	636943214	Os03g60150	OsChr3	34202415	34206308	-2105.54	0.6733	320.4	828.6	0.0926	0.0601	0.6495	49.9615
HvRaf-like9	chr1H	513207370	513211200	Os01g54350	OsChr1	31275097	31279534	-4173.07	1.941	468.6	1310.4	0.2428	0.3552	1.4629	112.531
HvRaf-like92	chr6H	25297668	25301938	Os02g02780	OsChr2	1050786	1056830	-3093.09	0.6717	453.5	1166.5	0.1709	0.0949	0.5556	42.7385
HvRaf-like96	chr6H	331583539	331590126	Os02g38080	OsChr2	22999976	23005321	-1817.33	0.4715	285.2	764.8	0.056	0.0282	0.5032	38.7077
HvRaf-like97	chr6H	484120487	484123441	Os02g48080	OsChr2	29429761	29432460	-2253.62	0.6693	170.5	1080.5	0.1039	0.1026	0.987	75.9231
HvZIK1	chr2H	159585045	159587307	Os07g39520	OsChr7	23677863	23679948	-1643.34	0.7147	99.3	869.7	0.0673	0.0984	1.4627	112.515
HvZIK2	chr2H	175163340	175166269	Os07g38530	OsChr7	23145979	23149609	-3928.94	0.7183	494.5	1521.5	0.1833	0.1144	0.6242	48.0154
HvZIK3	chr5H	361900751	361908259	Os11g02300	OsChr11	654974	661236	-2673.85	1.2801	162	1155	0.1085	0.2123	1.9556	150.431
HvZIK3	chr5H	361900751	361908259	Os12g02250	OsChr12	698936	705258	-2650.74	1.1766	162.9	1151.1	0.1174	0.203	1.7292	133.015
HvZIK4	chr6H	444708882	444713204	Os02g45130	OsChr2	27372028	27376763	-3650.17	0.8479	459.2	1376.8	0.2405	0.1579	0.6566	50.5077
							Average	-3372.27	1.04859	398.029	1296.74	0.154358	0.150682	1.09102	83.9243

## Sheet: Table S6
Table S6. The Ka/Ks ratios for orthologous MAPK cascade proteins between barley and sorghum
Location on Barley genome				Location on Brachypodium distachyon genome				lnL	t	s	n	Ka/Ks	Ka	Ks	Mya
ID	Chr.	Start	End	ID	Chr.	Start	End
HvMAPK1	chr1H	366830180	366834352	EER94589	chr1	53195920	53200065	-1972.69	0.4282	280.8	850.2	0.0691	0.0328	0.4755	36.5769
HvMAPK11	chr5H	658783259	658789170	KXG37128	chr1	1284245	1291384	-2452.66	0.6529	324.8	956.2	0.177	0.0999	0.5644	43.4154
HvMAPK13	chr6H	65121857	65125838	EER88895	chr10	58688553	58693536	-2033.59	0.9744	301	806	0.0459	0.0488	1.0639	81.8385
HvMAPK13	chr6H	65121857	65125838	EES06273	chr4	3326289	3330922	-1866.98	0.443	298	809	0.0432	0.0212	0.491	37.7692
HvMAPK14	chr6H	472655285	472662544	EES07406	chr4	60772015	60778677	-2575.73	0.6814	363.9	1001.1	0.1258	0.0796	0.6329	48.6846
HvMAPK15	chr7H	11307420	11313549	EER87741	chr10	1098068	1104462	-2803.15	0.7077	372	1047	0.2322	0.1264	0.5442	41.8615
HvMAPK16	chr7H	37300015	37306217	EER89222	chr10	3344363	3349975	-1544.07	0.5077	183.7	653.3	0.1483	0.0749	0.5048	38.8308
HvMAPK18	chr7H	584087811	584092888	EER88927	chr10	59309011	59314787	-3272.38	0.6346	439.4	1279.6	0.1554	0.0885	0.5696	43.8154
HvMAPK19	chr7H	593202795	593206148	EER88895	chr10	58688553	58693536	-1958.47	0.7676	297.5	809.5	0.0421	0.0359	0.8542	65.7077
HvMAPK19	chr7H	593202795	593206148	EES06273	chr4	3326289	3330922	-2003.17	0.874	297	810	0.0499	0.0477	0.9558	73.5231
HvMAPK2	chr1H	541902822	541907569	KXG33056	chr3	58715778	58722120	-3454.57	1.2568	441.9	1229.1	0.1187	0.1414	1.1909	91.6077
HvMAPK2	chr1H	541902822	541907569	EES19958	chr9	57366795	57372326	-3380.32	1.0049	447.9	1220.1	0.1554	0.1362	0.8765	67.4231
HvMAPK4	chr1H	549181106	549187019	KXG32938	chr3	56798438	56805871	-3261.63	1.0588	419.4	1158.6	0.1741	0.1561	0.8966	68.9692
HvMAPK4	chr1H	549181106	549187019	KXG22615	chr9	58194195	58199529	-3677.48	1.002	472.8	1288.2	0.2138	0.1681	0.786	60.4615
HvMAPK4	chr1H	549181106	549187019	EES19958	chr9	57366795	57372326	-3984.23	1.9219	453.4	1317.3	0.1571	0.2685	1.7092	131.477
HvMAPK5	chr3H	421027990	421034990	KXG32938	chr3	56798438	56805871	-2820.01	0.5236	413.8	1185.2	0.0723	0.0404	0.5588	42.9846
HvMAPK5	chr3H	421027990	421034990	KXG22615	chr9	58194195	58199529	-3648.06	1.0198	487.5	1297.5	0.1738	0.1479	0.851	65.4615
HvMAPK7	chr3H	460310395	460316427	KXG33056	chr3	58715778	58722120	-3102.82	0.5065	445.9	1297.1	0.0941	0.0487	0.5181	39.8538
HvMAPK7	chr3H	460310395	460316427	EES19958	chr9	57366795	57372326	-3565.06	1.0708	440.3	1299.7	0.1378	0.1382	1.0026	77.1231
HvMAPK9	chr4H	480893037	480895932	KXG39626	chr1	62167651	62172669	-1727.21	0.5985	124.9	982.1	0.0205	0.0313	1.5228	117.138
HvMAPKK5	chr7H	64739969	64743325	KXG19514	chr10	5533470	5536824	-1180.81	0.5188	77.5	714.5	0.0181	0.0274	1.5151	116.546
HvMAPKK5	chr7H	64739969	64743325	EES07649	chr4	65134746	65137185	-1269.2	0.9799	69.1	722.9	0.0238	0.0714	2.9963	230.485
HvMEKK1	chr1H	492108076	492112377	EES01704	chr3	66642245	66652199	-1914.32	1.0852	244.7	769.3	0.0559	0.0713	1.275	98.0769
HvMEKK1	chr1H	492108076	492112377	EES19672	chr9	52408674	52413725	-1821.42	0.5557	243.7	770.3	0.0973	0.0574	0.5896	45.3538
HvMEKK13	chr3H	621790171	621796813	EES01704	chr3	66642245	66652199	-2712.73	0.4562	383.3	1197.7	0.0605	0.0319	0.5275	40.5769
HvMEKK13	chr3H	621790171	621796813	EES19672	chr9	52408674	52413725	-2821.08	0.5847	366.8	1217.2	0.0629	0.0438	0.6963	53.5615
HvMEKK15	chr4H	10104425	10105938	EER93646	chr1	10435608	10439798	-1600.06	0.6971	97.1	877.9	0.0469	0.0768	1.6387	126.054
HvMEKK16	chr4H	471117872	471119320	KXG39582	chr1	61851829	61853425	-2633.91	1.6649	259.7	994.3	0.1425	0.247	1.734	133.385
HvMEKK17	chr4H	641271573	641284731	KXG40350	chr1	72502511	72511160	-4381.77	0.7605	575.4	1617.6	0.2485	0.1413	0.5689	43.7615
HvMEKK19	chr5H	466971683	466976192	EER98846	chr2	57709415	57715464	-3261.37	0.777	414	1242	0.1808	0.1214	0.6716	51.6615
HvMEKK19	chr5H	466971683	466976192	KXG25169	chr7	53353579	53359948	-3563.01	1.403	404.6	1239.4	0.1668	0.2098	1.2576	96.7385
HvMEKK20	chr5H	595204668	595213007	KXG37585	chr1	7212675	7220856	-6493.61	0.6884	840.8	2465.2	0.2099	0.1172	0.5585	42.9615
HvMEKK21	chr5H	600123516	600132253	KXG37530	chr1	6616307	6632257	-4775.89	0.6444	688.6	1804.4	0.1825	0.096	0.5261	40.4692
HvMEKK22	chr5H	634445454	634449872	EER93237	chr1	3337502	3342577	-2895.36	0.5176	365.6	1230.4	0.1333	0.0693	0.5199	39.9923
HvMEKK24	chr6H	122416381	122426947	KXG29620	chr4	5203681	5209021	-3318.21	1.1571	391.7	1186.3	0.1696	0.1741	1.0265	78.9615
HvMEKK25	chr6H	554771277	554774516	EES05936	chr4	65496334	65502238	-2422.7	0.9009	284.3	909.7	0.2073	0.1572	0.7583	58.3308
HvMEKK3	chr1H	520960532	520963370	KXG22459	chr9	56195570	56197057	-2725.33	2.874	271.9	991.1	0.0876	0.2954	3.3731	259.469
HvMEKK7	chr2H	186433359	186437994	EER99568	chr2	70936970	70940778	-3068.68	0.6208	381.2	1232.8	0.1585	0.0918	0.5792	44.5538
HvMEKK8	chr2H	721641075	721658513	EES13018	chr6	59886544	59899443	-7490.09	0.7333	1027.5	2893.5	0.1418	0.0945	0.6666	51.2769
HvMEKK9	chr2H	266196241	266214667	EER99430	chr2	68613889	68623600	-3853.53	0.5757	540.1	1520.9	0.2106	0.0968	0.4596	35.3538
HvRaf-like102	chr6H	575766021	575768277	KXG31383	chr4	67051225	67055783	-2189.27	1.2211	162.6	1070.4	0.065	0.1405	2.1611	166.238
HvRaf-like104	chr7H	30336130	30339467	KXG19299	chr10	2995794	2999650	-2080.36	0.7703	267.1	779.9	0.1872	0.1218	0.6508	50.0615
HvRaf-like105	chr7H	56620339	56625648	KXG19470	chr10	4951297	4957138	-7948.48	0.9816	1099.6	2665.4	0.3401	0.2089	0.614	47.2308
HvRaf-like108	chr7H	98732311	98740391	KXG19659	chr10	8412092	8425236	-5762.73	0.871	719.7	2082.3	0.2931	0.1793	0.6117	47.0538
HvRaf-like108	chr7H	98732311	98740391	EES07274	chr4	58191792	58206289	-6053.64	1.2649	703.2	2089.8	0.2334	0.2308	0.9888	76.0615
HvRaf-like112	chr7H	459153865	459165088	EES13144	chr6	61614507	61622323	-3760.36	1.706	410.6	1191.4	0.3273	0.3724	1.138	87.5385
HvRaf-like112	chr7H	459153865	459165088	KXG24164	chr7	225753	232182	-3514.76	1.1436	405.9	1199.1	0.3138	0.2455	0.7822	60.1692
HvRaf-like113	chr7H	525893570	525901895	KXG20216	chr10	50118415	50131343	-3812.02	2.0226	372.3	1193.7	0.3782	0.4848	1.2816	98.5846
HvRaf-like114	chr7H	536886629	536890525	EER88520	chr10	49297488	49301387	-6126.99	1.033	446.4	2658.6	0.1182	0.1661	1.4055	108.115
HvRaf-like117	chr7H	627503891	627508648	KXG20550	chr10	55972243	55977550	-3374.65	1.1498	439.7	1180.3	0.182	0.1727	0.9486	72.9692
HvRaf-like118	chr7H	628390476	628393341	EES06353	chr4	4754901	4760840	-2404.25	0.9019	340	926	0.0849	0.0772	0.9091	69.9308
HvRaf-like119	chr7H	639792407	639799262	EER88721	chr10	54761574	54767571	-6458.65	0.8137	882.7	2318.3	0.2317	0.1417	0.6115	47.0385
HvRaf-like12	chr1H	547773544	547774926	EES01155	chr3	57384394	57389026	-1280.14	0.6854	163.3	535.7	0.0633	0.0512	0.8101	62.3154
HvRaf-like12	chr1H	547773544	547774926	EES19998	chr9	57926016	57930180	-1299.88	0.8934	181.2	517.8	0.0519	0.052	1.0004	76.9538
HvRaf-like120	chr7H	642855666	642858195	KXG20459	chr10	54322862	54326814	-2877.16	0.7745	425.6	1071.4	0.1527	0.1002	0.656	50.4615
HvRaf-like17	chr2H	231039552	231042893	EER99490	chr2	69761676	69765915	-4484.58	1.6469	479.9	1536.1	0.1833	0.2664	1.4532	111.785
HvRaf-like18	chr2H	232003477	232008632	EER97337	chr2	69683374	69688410	-4622.52	2.3487	442.7	1543.3	0.1609	0.3621	2.2501	173.085
HvRaf-like19	chr2H	232302037	232307429	KXG36407	chr2	69725113	69728816	-4921.29	3.1806	492.7	1487.3	0.1918	0.5175	2.6985	207.577
HvRaf-like22	chr2H	234391615	234394971	EER99466	chr2	69583230	69587046	-4509.45	3.1498	404	1456	0.1548	0.4803	3.1028	238.677
HvRaf-like25	chr2H	701642929	701647713	EES12871	chr6	57455336	57460131	-6490.07	0.9958	517.9	2803.1	0.1222	0.1565	1.2813	98.5615
HvRaf-like29	chr2H	758651426	758662584	EES13144	chr6	61614507	61622323	-2132.03	1.014	250.5	775.5	0.1983	0.1701	0.8577	65.9769
HvRaf-like3	chr1H	48205402	48208127	EES17654	chr9	2764418	2767819	-2217.94	1.0104	185.7	1005.3	0.0589	0.0964	1.638	126
HvRaf-like31	chr3H	691095	694657	EES00452	chr3	9178740	9182835	-1986.43	0.724	253	839	0.0684	0.0581	0.8491	65.3154
HvRaf-like39	chr3H	111849904	111852329	KXG31606	chr3	2424068	2429217	-3636.47	1.1899	442.3	1261.7	0.2268	0.2104	0.9277	71.3615
HvRaf-like4	chr1H	233571885	233592722	EER95467	chr1	69544001	69553014	-6069.39	1.328	673.5	2065.5	0.2365	0.2468	1.0434	80.2615
HvRaf-like41	chr3H	431180711	431184807	EES01155	chr3	57384394	57389026	-2092.76	0.5348	292	854	0.1379	0.0688	0.4985	38.3462
HvRaf-like42	chr3H	467088836	467091961	EES03408	chr3	58964510	58966894	-4712.28	0.7549	635.9	1743.1	0.2474	0.1388	0.561	43.1538
HvRaf-like46	chr3H	471338242	471345307	EES03424	chr3	59248600	59262701	-2602.79	0.4928	359.3	1074.7	0.1419	0.0653	0.4603	35.4077
HvRaf-like47	chr3H	538802945	538807507	KXG33361	chr3	62672604	62673582	-1774.75	1.2471	218.1	612.9	0.1933	0.1984	1.0264	78.9538
HvRaf-like47	chr3H	538802945	538807507	EES18520	chr9	55074958	55079183	-4077.86	1.8969	418.4	1342.6	0.1943	0.3185	1.6392	126.092
HvRaf-like48	chr3H	571493315	571497973	KXG33527	chr3	64696548	64704570	-3828.38	0.9269	472.1	1375.9	0.2698	0.1827	0.677	52.0769
HvRaf-like59	chr4H	186021238	186027346	EES16163	chr8	48142326	48149999	-4860.56	1.3153	549.6	1613.4	0.2976	0.2741	0.921	70.8462
HvRaf-like6	chr1H	471017693	471025238	KXG33529	chr3	64705974	64709806	-5828.95	2.958	441.2	2054.8	0.1209	0.4314	3.5691	274.546
HvRaf-like6	chr1H	471017693	471025238	KXG22288	chr9	54052419	54061147	-5031.73	0.8748	535.3	1981.7	0.1779	0.1471	0.8267	63.5923
HvRaf-like63	chr4H	588762407	588771297	EER95467	chr1	69544001	69553014	-5908.86	0.715	784.1	2185.9	0.2697	0.139	0.5153	39.6385
HvRaf-like69	chr5H	5558719	5563270	EES16439	chr8	54777024	54781468	-5583.99	1.0603	384.1	2576.9	0.1101	0.1726	1.5671	120.546
HvRaf-like70	chr5H	63481788	63487056	EES17310	chr8	51014217	51019195	-6083.1	0.8438	748.3	2218.7	0.3705	0.1969	0.5314	40.8769
HvRaf-like71	chr5H	113110941	113126886	EES16163	chr8	48142326	48149999	-4324.79	0.629	564	1665	0.2036	0.1054	0.5176	39.8154
HvRaf-like72	chr5H	293330413	293336103	EES13144	chr6	61614507	61622323	-3273.93	2.7088	336.8	1034.2	0.1544	0.385	2.4932	191.785
HvRaf-like73	chr5H	478468349	478605589	EER96715	chr2	58648205	58654319	-2191.9	0.8647	156.3	1097.7	0.0581	0.0954	1.642	126.308
HvRaf-like74	chr5H	480662241	480663708	KXG35728	chr2	60982874	60988286	-2159.22	0.8639	190.6	961.4	0.1246	0.1332	1.0688	82.2154
HvRaf-like79	chr5H	573968646	573974332	EER97120	chr2	66419689	66427211	-2798.48	0.6061	372.1	1103.9	0.1712	0.091	0.5315	40.8846
HvRaf-like81	chr5H	591526915	591531468	KXG37966	chr1	12982878	12987327	-2043.69	0.6454	284.1	834.9	0.0749	0.052	0.6945	53.4231
HvRaf-like82	chr5H	596128002	596132673	EER93470	chr1	7131418	7135658	-2128.25	1.0483	131.2	1008.8	0.0768	0.1467	1.9089	146.838
HvRaf-like86	chr5H	636939047	636943214	KXG37272	chr1	2941652	2946204	-2291.81	0.5894	324.8	905.2	0.1428	0.076	0.5322	40.9385
HvRaf-like87	chr5H	654684320	654689663	EER90554	chr1	1605474	1610989	-5705.67	0.9835	719.6	1992.4	0.2802	0.195	0.6957	53.5154
HvRaf-like92	chr6H	25297668	25301938	EES06176	chr4	1339964	1347137	-3070.29	0.632	459.6	1157.4	0.19	0.0952	0.5014	38.5692
HvRaf-like96	chr6H	331583539	331590126	EES05353	chr4	54376350	54384450	-1903.71	0.5889	285.6	764.4	0.0857	0.0503	0.5871	45.1615
HvRaf-like97	chr6H	484120487	484123441	KXG19952	chr10	21397988	21400302	-2636.37	1.7601	208.7	1051.3	0.0867	0.2137	2.4655	189.654
HvRaf-like97	chr6H	484120487	484123441	EES07379	chr4	60197950	60200896	-2197.81	0.5879	161.2	1089.8	0.1063	0.094	0.885	68.0769
HvZIK1	chr2H	159585045	159587307	EER97450	chr2	71797153	71799753	-1441.08	0.55	80.8	798.2	0.0817	0.0902	1.1034	84.8769
HvZIK2	chr2H	175163340	175166269	EER97416	chr2	71296923	71300307	-3976.12	0.8088	500.9	1503.1	0.1901	0.1306	0.6869	52.8385
HvZIK3	chr5H	361900751	361908259	KXG27607	chr5	1120514	1126860	-2598.61	1.4683	175.4	1153.6	0.064	0.1669	2.6099	200.762
HvZIK4	chr6H	444708882	444713204	EES05742	chr4	62043486	62048398	-3720.56	0.9575	451.6	1372.4	0.2554	0.1854	0.7258	55.8308
								-3406.06	1.03792	400.397	1300.8	0.154405	0.150783	1.08107	83.1594

## Sheet: Table S7
Table S7.The Ka/Ks ratios for orthologous MAPK cascade proteins between barley and maize
Location on Barley genome				Location on maize genome				lnL	t	s	n	Ka/Ks	Ka	Ks	Mya
ID	Chr.	Start	End	ID	Chr.	Start	End
HvMAPK11	chr5H	658783259	658789170	GRMZM2G045241	zmchr1	297941447	297947685	-2461.89	0.7605	325.1	937.9	0.1661	0.1106	0.6659	51.2231
HvMAPK13	chr6H	65121857	65125838	GRMZM2G062914	zmchr5	79898949	79904417	-1860.17	0.4951	304.7	802.3	0.0292	0.0163	0.5566	42.8154
HvMAPK13	chr6H	65121857	65125838	GRMZM2G048455	zmchr5	56042843	56048168	-2034.64	1.3499	287.3	819.7	0.0348	0.055	1.5772	121.323
HvMAPK14	chr6H	472655285	472662544	GRMZM2G178822	zmchr4	159220184	159228274	-2667.85	0.7853	373.7	1000.3	0.1452	0.1006	0.6931	53.3154
HvMAPK14	chr6H	472655285	472662544	GRMZM2G108829	zmchr5	200154859	200161652	-2647.25	0.7443	366	1008	0.1452	0.0966	0.6653	51.1769
HvMAPK16	chr7H	37300015	37306217	GRMZM2G002100	zmchr6	74762382	74767526	-1567.62	0.5505	190.4	646.6	0.1563	0.0824	0.5269	40.5308
HvMAPK16	chr7H	37300015	37306217	GRMZM2G020216	zmchr9	18879527	18885415	-1545.45	0.51	188.6	648.4	0.1604	0.078	0.4862	37.4
HvMAPK18	chr7H	584087811	584092888	GRMZM2G135904	zmchr5	59063709	59067440	-2470.73	0.6031	339.5	983.5	0.1195	0.0695	0.5818	44.7538
HvMAPK18	chr7H	584087811	584092888	GRMZM2G306028	zmchr6	86277385	86282132	-2864.42	0.6513	403.3	1135.7	0.1135	0.0712	0.6279	48.3
HvMAPK19	chr7H	593202795	593206148	GRMZM2G062914	zmchr5	79898949	79904417	-1995.68	0.9198	290.7	816.3	0.0414	0.0433	1.0459	80.4538
HvMAPK19	chr7H	593202795	593206148	GRMZM2G048455	zmchr5	56042843	56048168	-1945.25	1.1376	261.3	845.7	0.0277	0.0408	1.4744	113.415
HvMAPK2	chr1H	541902822	541907569	GRMZM2G122335	zmchr3	211209690	211216968	-3470.69	1.3205	434	1234	0.1128	0.1444	1.281	98.5385
HvMAPK2	chr1H	541902822	541907569	GRMZM2G007848	zmchr8	148567350	148573657	-3501.08	1.2568	436.9	1231.1	0.1385	0.1593	1.1505	88.5
HvMAPK3	chr1H	547198272	547203283	GRMZM2G375975	zmchr8	146365916	146371609	-3010.28	1.2042	359.9	1092.1	0.1196	0.1421	1.1883	91.4077
HvMAPK4	chr1H	549181106	549187019	GRMZM2G163861	zmchr6	167018695	167023853	-3754.35	1.0828	489.8	1317.3	0.2108	0.1781	0.8446	64.9692
HvMAPK4	chr1H	549181106	549187019	GRMZM2G063144	zmchr8	74199846	74207105	-2489.39	1.2894	297.1	824.9	0.2821	0.2567	0.9102	70.0154
HvMAPK4	chr1H	549181106	549187019	GRMZM2G131334	zmchr8	145376866	145382959	-3814	1.2038	501.1	1304.9	0.1888	0.1831	0.9695	74.5769
HvMAPK5	chr3H	421027990	421034990	GRMZM2G131334	zmchr8	145376866	145382959	-3367.61	0.6108	495.7	1337.3	0.1087	0.0633	0.5821	44.7769
HvMAPK5	chr3H	421027990	421034990	GRMZM2G063144	zmchr8	74199846	74207105	-2556.78	1.2711	318.2	848.8	0.3039	0.2608	0.8582	66.0154
HvMAPK7	chr3H	460310395	460316427	GRMZM2G122335	zmchr3	211209690	211216968	-3138.32	0.5236	432.3	1310.7	0.0974	0.0529	0.5433	41.7923
HvMAPK7	chr3H	460310395	460316427	GRMZM2G007848	zmchr8	148567350	148573657	-3189.32	0.5723	457.1	1285.9	0.1218	0.066	0.5417	41.6692
HvMAPK7	chr3H	460310395	460316427	GRMZM2G131334	zmchr8	145376866	145382959	-3763.45	1.7706	418.1	1306.9	0.113	0.2034	1.7995	138.423
HvMAPK9	chr4H	480893037	480895932	GRMZM2G017792	zmchr1	43690126	43693022	-1834.38	0.8161	125.6	981.4	0.0305	0.0591	1.9359	148.915
HvMAPK9	chr4H	480893037	480895932	GRMZM2G053987	zmchr9	138684206	138689891	-1727.3	0.6787	118.4	988.6	0.0201	0.0364	1.8102	139.246
HvMAPKK5	chr7H	64739969	64743325	GRMZM5G878379	zmchr5	212702420	212703869	-961.984	0.645	44.2	576.8	0.0291	0.0637	2.1879	168.3
HvMAPKK5	chr7H	64739969	64743325	GRMZM5G834697	zmchr9	11933029	11934767	-1134.04	0.4221	72.1	719.9	0.0242	0.0302	1.2444	95.7231
HvMEKK1	chr1H	492108076	492112377	GRMZM2G088361	zmchr6	152657185	152661816	-1854.86	0.6091	256.1	757.9	0.1079	0.0657	0.6094	46.8769
HvMEKK1	chr1H	492108076	492112377	GRMZM2G030673	zmchr8	117423561	117428562	-1828.85	0.5773	248.3	765.7	0.1018	0.0609	0.5981	46.0077
HvMEKK1	chr1H	492108076	492112377	GRMZM2G311220	zmchr8	169208531	169215492	-1930.51	1.2367	263.9	750.1	0.0543	0.0745	1.3724	105.569
HvMEKK10	chr3H	499457724	499459848	GRMZM2G335826	zmchr3	205423101	205424452	-2350.25	3.0575	225.8	872.2	0.0734	0.2834	3.8618	297.062
HvMEKK13	chr3H	621790171	621796813	GRMZM2G088361	zmchr6	152657185	152661816	-2828.25	0.6207	365.8	1209.2	0.065	0.0477	0.7333	56.4077
HvMEKK13	chr3H	621790171	621796813	GRMZM2G311220	zmchr8	169208531	169215492	-2692.32	0.5002	372	1188	0.0685	0.0393	0.5737	44.1308
HvMEKK13	chr3H	621790171	621796813	GRMZM2G030673	zmchr8	117423561	117428562	-2826.34	0.5718	361.8	1213.2	0.0745	0.0494	0.664	51.0769
HvMEKK15	chr4H	10104425	10105938	GRMZM2G076634	zmchr5	13284937	13286625	-1573.31	0.8011	94.9	874.1	0.0321	0.0676	2.1038	161.831
HvMEKK16	chr4H	471117872	471119320	GRMZM2G459824	zmchr1	45429615	45431087	-2779.98	1.6193	275.4	1032.6	0.1651	0.2614	1.5834	121.8
HvMEKK16	chr4H	471117872	471119320	GRMZM2G378852	zmchr9	137746134	137747897	-2025.03	1.3307	196.6	850.4	0.108	0.1739	1.6103	123.869
HvMEKK17	chr4H	641271573	641284731	GRMZM2G073399	zmchr1	223088913	223099932	-4657.26	1.2015	560.7	1614.3	0.2166	0.2072	0.9569	73.6077
HvMEKK19	chr5H	466971683	466976192	GRMZM2G098828	zmchr2	178911234	178919677	-3265.16	0.7679	413.7	1242.3	0.1944	0.1258	0.6469	49.7615
HvMEKK19	chr5H	466971683	466976192	GRMZM2G064613	zmchr4	78804911	78811296	-3602.86	1.4117	401.5	1257.5	0.1674	0.2136	1.2754	98.1077
HvMEKK20	chr5H	595204668	595213007	GRMZM2G155312	zmchr1	275207652	275217231	-6532.93	0.7086	845.7	2457.3	0.2167	0.1226	0.5661	43.5462
HvMEKK21	chr5H	600123516	600132253	GRMZM2G024231	zmchr1	277659611	277669564	-4742.92	0.6965	677.7	1785.3	0.1589	0.0945	0.5948	45.7538
HvMEKK24	chr6H	122416381	122426947	GRMZM2G062683	zmchr4	235374121	235381738	-3238.24	1.19	384.3	1157.7	0.1587	0.1709	1.0768	82.8308
HvMEKK25	chr6H	554771277	554774516	GRMZM2G135073	zmchr4	174795712	174802051	-2521.29	0.9296	297.1	938.9	0.2119	0.1636	0.7721	59.3923
HvMEKK26	chr7H	161033871	161043864	GRMZM2G351074	zmchr9	49684003	49694061	-4203.73	0.8707	492.1	1556.9	0.2599	0.1724	0.6631	51.0077
HvMEKK7	chr2H	186433359	186437994	GRMZM2G099425	zmchr2	206590670	206594333	-3069.48	0.6612	378.1	1232.9	0.1342	0.0876	0.6533	50.2538
HvMEKK7	chr2H	186433359	186437994	GRMZM2G028086	zmchr7	158779189	158782827	-3099.83	0.6648	388.2	1222.8	0.1624	0.0988	0.6083	46.7923
HvMEKK8	chr2H	721641075	721658513	GRMZM2G017654	zmchr2	3780433	3809604	-7516.14	0.7804	1020.9	2897.1	0.1302	0.0949	0.729	56.0769
HvMEKK9	chr2H	266196241	266214667	GRMZM2G027756	zmchr7	151760765	151776778	-3854.71	0.5857	546.6	1514.4	0.2039	0.0959	0.4704	36.1846
HvRaf-like100	chr6H	550930996	550935902	GRMZM2G039106	zmchr4	175405347	175410381	-6495.78	0.8169	847.8	2440.2	0.2044	0.1359	0.665	51.1538
HvRaf-like100	chr6H	550930996	550935902	GRMZM2G052658	zmchr5	212592497	212597443	-6375.08	0.7584	819.7	2444.3	0.1883	0.1214	0.6446	49.5846
HvRaf-like102	chr6H	575766021	575768277	GRMZM2G112229	zmchr4	170948470	170950129	-2220.57	1.3538	171.4	1070.6	0.0575	0.1384	2.4055	185.038
HvRaf-like104	chr7H	30336130	30339467	GRMZM2G400470	zmchr9	19617098	19621190	-2064.93	0.7126	274.5	775.5	0.2059	0.1183	0.5745	44.1923
HvRaf-like105	chr7H	56620339	56625648	GRMZM2G481005	zmchr9	13918164	13923822	-8007.91	1.0097	1093.5	2659.5	0.3699	0.2249	0.6081	46.7769
HvRaf-like108	chr7H	98732311	98740391	GRMZM2G048243	zmchr9	3896830	3910777	-5755.44	0.8424	716.4	2091.6	0.3074	0.1783	0.58	44.6154
HvRaf-like112	chr7H	459153865	459165088	GRMZM2G028709	zmchr4	195898703	195906771	-3499.33	1.1467	414.7	1190.3	0.2929	0.2354	0.8036	61.8154
HvRaf-like114	chr7H	536886629	536890525	GRMZM2G176206	zmchr5	151922862	151926238	-6607.26	1.7341	475.1	2569.9	0.1263	0.2779	2.2012	169.323
HvRaf-like114	chr7H	536886629	536890525	GRMZM2G350918	zmchr9	74480747	74484663	-6183.35	1.07	475.9	2623.1	0.1188	0.1667	1.4036	107.969
HvRaf-like115	chr7H	563336994	563339246	GRMZM2G028604	zmchr9	97723996	97726239	-1883.07	0.5052	118	1043	0.064	0.0678	1.0582	81.4
HvRaf-like117	chr7H	627503891	627508648	GRMZM2G095302	zmchr9	109332668	109337498	-3268.89	1.1405	431.6	1152.4	0.1769	0.1676	0.9477	72.9
HvRaf-like12	chr1H	547773544	547774926	GRMZM2G088299	zmchr3	215295086	215300436	-1289.43	0.8078	163.5	535.5	0.0545	0.0532	0.977	75.1538
HvRaf-like12	chr1H	547773544	547774926	GRMZM2G063069	zmchr8	73244854	73248581	-1289.54	0.7466	173.8	525.2	0.0696	0.0576	0.8271	63.6231
HvRaf-like12	chr1H	547773544	547774926	GRMZM2G063684	zmchr8	146141454	146145377	-1292.29	0.7027	162.8	536.2	0.0688	0.0564	0.8199	63.0692
HvRaf-like120	chr7H	642855666	642858195	GRMZM2G140082	zmchr9	96459804	96463796	-3686.97	0.924	532.6	1342.4	0.1463	0.1159	0.7923	60.9462
HvRaf-like18	chr2H	232003477	232008632	GRMZM2G087625	zmchr2	204735611	204738407	-4097.76	1.396	346.9	1594.1	0.1453	0.2268	1.5615	120.115
HvRaf-like18	chr2H	232003477	232008632	GRMZM2G431018	zmchr7	155062807	155065545	-4233.71	1.4872	366.1	1586.9	0.1744	0.2627	1.506	115.846
HvRaf-like19	chr2H	232302037	232307429	GRMZM2G413635	zmchr7	155147717	155151869	-4880.39	2.8897	488	1465	0.2374	0.5343	2.2509	173.146
HvRaf-like21	chr2H	232982052	232985563	GRMZM2G431018	zmchr7	155062807	155065545	-4700.92	5.0697	453.2	1526.8	0.0664	0.4006	6.0328	464.062
HvRaf-like22	chr2H	234391615	234394971	GRMZM2G175874	zmchr2	204604213	204607466	-4603.81	3.0259	403.6	1522.4	0.1444	0.4499	3.1162	239.708
HvRaf-like25	chr2H	701642929	701647713	GRMZM2G080041	zmchr2	9444798	9449014	-6461.57	1.0263	491.8	2829.2	0.1147	0.1596	1.3916	107.046
HvRaf-like29	chr2H	758651426	758662584	GRMZM2G104658	zmchr10	148410228	148419253	-2165.44	1.1108	247.3	778.7	0.1907	0.183	0.9597	73.8231
HvRaf-like31	chr3H	691095	694657	GRMZM2G171677	zmchr3	30054877	30058988	-1980.06	0.7365	249.4	842.6	0.062	0.0551	0.8887	68.3615
HvRaf-like39	chr3H	111849904	111852329	GRMZM2G055334	zmchr3	4710841	4715737	-3700.83	1.325	426.6	1280.4	0.2117	0.2288	1.0806	83.1231
HvRaf-like39	chr3H	111849904	111852329	GRMZM2G097878	zmchr8	22827059	22831402	-3611.5	1.3649	427.2	1237.8	0.202	0.2259	1.1186	86.0462
HvRaf-like41	chr3H	431180711	431184807	GRMZM2G088299	zmchr3	215295086	215300436	-2129.94	0.6984	301.1	841.9	0.1071	0.0728	0.6801	52.3154
HvRaf-like41	chr3H	431180711	431184807	GRMZM2G063684	zmchr8	146141454	146145377	-2116.41	0.6217	293.7	849.3	0.1162	0.0702	0.6036	46.4308
HvRaf-like41	chr3H	431180711	431184807	GRMZM2G063069	zmchr8	73244854	73248581	-2215.78	0.8902	275	856	0.1088	0.0992	0.9118	70.1385
HvRaf-like42	chr3H	467088836	467091961	GRMZM2G142207	zmchr3	210438732	210441465	-5143.08	1.7343	533.5	1830.5	0.1242	0.2231	1.7961	138.162
HvRaf-like46	chr3H	471338242	471345307	GRMZM2G080499	zmchr3	209796183	209812031	-2629.73	0.5348	364.3	1069.7	0.1439	0.071	0.4933	37.9462
HvRaf-like46	chr3H	471338242	471345307	GRMZM2G163141	zmchr8	149686107	149718404	-2650.31	0.5643	364.1	1066.9	0.1486	0.0765	0.515	39.6154
HvRaf-like47	chr3H	538802945	538807507	GRMZM2G474546	zmchr6	160896204	160900119	-3969.44	1.9282	411.4	1310.6	0.1909	0.3193	1.673	128.692
HvRaf-like59	chr4H	186021238	186027346	GRMZM2G448213	zmchr4	2428415	2439794	-4271.22	0.9955	512.4	1497.6	0.2902	0.2044	0.7044	54.1846
HvRaf-like63	chr4H	588762407	588771297	GRMZM2G175563	zmchr9	153228363	153235076	-5274.83	0.7078	697.6	1951.4	0.3086	0.1484	0.4809	36.9923
HvRaf-like69	chr5H	5558719	5563270	GRMZM2G391794	zmchr3	91614917	91618846	-5568.23	1.0538	368.2	2589.8	0.1187	0.1825	1.5382	118.323
HvRaf-like71	chr5H	113110941	113126886	GRMZM2G110572	zmchr1	147990710	148002097	-4376.99	0.7016	566.8	1653.2	0.2004	0.1159	0.5781	44.4692
HvRaf-like73	chr5H	478468349	478605589	GRMZM2G040840	zmchr2	180452832	180456411	-2217.44	0.8172	153.9	1109.1	0.0717	0.1056	1.4741	113.392
HvRaf-like73	chr5H	478468349	478605589	GRMZM2G334165	zmchr7	110325592	110330132	-2187.46	0.9148	156.6	1094.4	0.0527	0.0938	1.7799	136.915
HvRaf-like74	chr5H	480662241	480663708	GRMZM2G073661	zmchr2	185185196	185186705	-2123.72	0.9485	188.9	930.1	0.117	0.1391	1.1883	91.4077
HvRaf-like79	chr5H	573968646	573974332	GRMZM2G459854	zmchr2	197513532	197522726	-2786.91	0.6164	370.2	1102.8	0.1609	0.0889	0.5527	42.5154
HvRaf-like79	chr5H	573968646	573974332	GRMZM5G814851	zmchr7	147963272	147984313	-2786.78	0.596	368.6	1107.4	0.1702	0.0896	0.5263	40.4846
HvRaf-like81	chr5H	591526915	591531468	GRMZM2G111269	zmchr1	252986248	252990667	-2048.5	0.597	279.9	839.1	0.0912	0.057	0.6247	48.0538
HvRaf-like82	chr5H	596128002	596132673	GRMZM2G131629	zmchr1	275713522	275717742	-2135.27	0.8919	128	1030	0.1032	0.1516	1.4694	113.031
HvRaf-like82	chr5H	596128002	596132673	GRMZM2G014618	zmchr5	7595319	7597188	-2112.58	0.8975	125.9	1023.1	0.1001	0.1507	1.5054	115.8
HvRaf-like87	chr5H	654684320	654689663	GRMZM2G114899	zmchr1	296926116	296930238	-5541.89	1.2216	655.3	1909.7	0.2374	0.2237	0.942	72.4615
HvRaf-like87	chr5H	654684320	654689663	GRMZM2G148962	zmchr5	1533621	1538973	-5610.62	1.0619	684.7	1973.3	0.2298	0.19	0.8265	63.5769
HvRaf-like96	chr6H	331583539	331590126	GRMZM2G165231	zmchr4	130054698	130057920	-1881.74	0.6414	283.1	766.9	0.0537	0.0372	0.6921	53.2385
HvRaf-like97	chr6H	484120487	484123441	GRMZM2G009506	zmchr5	201993077	201996818	-2204.05	0.5939	153.9	1106.1	0.1133	0.1012	0.8934	68.7231
HvRaf-like97	chr6H	484120487	484123441	GRMZM2G134382	zmchr9	47658313	47660713	-2342.71	1.3823	148.3	1087.7	0.0565	0.1534	2.7151	208.854
HvZIK1	chr2H	159585045	159587307	GRMZM2G023444	zmchr7	161376266	161378737	-1414.66	0.5562	73.6	805.4	0.0702	0.088	1.2524	96.3385
HvZIK2	chr2H	175163340	175166269	GRMZM2G089159	zmchr2	207080135	207083546	-4010.22	0.8116	492.3	1520.7	0.1845	0.13	0.7046	54.2
HvZIK2	chr2H	175163340	175166269	GRMZM2G034779	zmchr7	159789993	159791914	-1983.4	0.722	207.8	848.2	0.1125	0.0943	0.8379	64.4538
HvZIK4	chr6H	444708882	444713204	GRMZM2G084791	zmchr4	154875609	154880712	-3519.06	1.0205	413.5	1281.5	0.2522	0.1974	0.7827	60.2077
HvZIK4	chr6H	444708882	444713204	GRMZM5G878530	zmchr5	194451927	194457797	-3758.59	1.048	459.2	1361.8	0.2319	0.1904	0.8208	63.1385
							Average	-3236.62	1.02001	374.525	1259.55	0.140917	0.138657	1.12009	86.161

## Sheet: Table S8
Table S8. The Ka/Ks ratios for orthologous MAPK cascade proteins between barley and soybean
Location on Barley genome				Location on Brachypodium distachyon genome				lnL	t	s	n	Ka/Ks	Ka	Ks	Mya
ID	Chr.	Start	End	ID	Chr.	Start	End
HvMEKK20	chr5H	595204668	595213007	GSVIVT01018052001	vv_chr5	5824109	5839058	-7812.53	2.8636	805.4	2437.6	0.1592	0.413	2.5938	199.523
HvMEKK21	chr5H	600123516	600132253	GSVIVT01012233001	vv_chr1	373752	342802	-5399.22	2.7658	585.9	1694.1	0.1364	0.3509	2.573	197.923
HvRaf-like105	chr7H	56620339	56625648	GSVIVT01012895001	vv_chr11	6576324	6581463	-3178.32	2.3642	342.9	1061.1	0.1141	0.2722	2.3845	183.423
HvRaf-like22	chr2H	234391615	234394971	GSVIVT01012617001	vv_chr10	76482	72329	-5141.4	5.6218	489.8	1538.2	0.1024	0.6013	5.8708	451.6
HvRaf-like96	chr6H	331583539	331590126	GSVIVT01007646001	vv_chr17	10875253	10877438	-2118.48	1.9658	284.1	765.9	0.0516	0.1096	2.1261	163.546
								Average	3.11624	501.62	1499.38	0.11274	0.3494	3.10964	239.203

## Sheet: Table S9
Table S9. The Ka/Ks ratios for orthologous MAPK cascade proteins between barley and grape
Location on Barley genome								lnL	t	s	n	Ka/Ks	Ka	Ks	Mya
ID	Chr.	Start	End	ID	Chr.	Start	End
HvMAPK9	chr4H	480893037	480895932	Glyma.U021800	gm__scaf_21	3501255	3504713	-2289.92	5.5629	247.8	856.2	0.0184	0.1432	7.7665	597.423
HvMEKK13	chr3H	621790171	621796813	Glyma.18G202100	gm__Chr18	48258271	48266554	-3170.38	1.5894	362.5	1170.5	0.0738	0.1335	1.8096	139.2
HvMEKK16	chr4H	471117872	471119320	Glyma.14G195300	gm__Chr14	46073389	46074852	-3134.82	7.2202	313.9	952.1	0.0754	0.5953	7.9001	607.7
HvMEKK20	chr5H	595204668	595213007	Glyma.10G243000	gm__Chr10	47154741	47163348	-7895.3	3.4428	804	2427	0.1407	0.4554	3.2371	249.008
HvMEKK20	chr5H	595204668	595213007	Glyma.20G151300	gm__Chr20	38987999	38993415	-7242.4	2.9932	721.1	2233.9	0.1742	0.4626	2.6554	204.262
HvRaf-like100	chr6H	550930996	550935902	Glyma.13G094500	gm__Chr13	20961914	20968581	-7367.39	6.4666	682.2	2365.8	0.0552	0.4463	8.0833	621.792
HvRaf-like105	chr7H	56620339	56625648	Glyma.15G202000	gm__Chr15	24917028	24928662	-8500.06	5.5336	858.8	2543.2	0.0995	0.5616	5.6438	434.138
HvRaf-like105	chr7H	56620339	56625648	Glyma.17G105100	gm__Chr17	8248675	8256798	-8881.03	4.2796	874.8	2650.2	0.1494	0.5911	3.9575	304.423
HvRaf-like48	chr3H	571493315	571497973	Glyma.15G065200	gm__Chr15	4960133	4964112	-5959.02	7.6266	570.5	1817.5	0.0601	0.5365	8.9315	687.038
								Average	4.96832	603.956	1890.71	0.0940778	0.436167	5.55387	427.221

## Sheet: Table S10
Table S10. GO enrichment of the MAPK cascade genes in barley
Go Accession No.	Funtion	Annotation
GO:0023014	P	signal transduction by protein phosphorylation
GO:0023052	P	signaling
GO:0000165	P	MAPK cascade
GO:0000003	P	reproduction
GO:0022414	P	reproductive process
GO:0005057	F	receptor signaling protein activity
GO:0004674	F	protein serine/threonine kinase activity
GO:0004871	F	signal transducer activity
GO:0043168	F	anion binding
GO:0004702	F	receptor signaling protein serine/threonine kinase activity
GO:0036094	F	small molecule binding
GO:0030054	C	cell junction
GO:0055044	C	symplast
GO:0005911	C	cell-cell junction
GO:0009506	C	plasmodesma
GO:0005886	C	plasma membrane
GO:0071944	C	cell periphery

[truncated: 2 more sheets: Table S11, Table S12]
